# Supplementary material for: Patient waiting time in the outpatient clinic at a central surgical hospital of Vietnam: Implications for resource allocation
Source: F1000Res. 2017 Jun 15;6:454. Originally published 2017 Apr 10. [Version 3] doi: 10.12688/f1000research.11045.3 (PMC5482327; doi:10.12688/f1000research.11045.3)
Supplement: Raw data used in the construction of Table 1–Table 4 — Data from June 2014–June 2015 detailing waiting times of patients and if health insurance was present. [file f1000research-6-12864-s0000.tgz]

Archive with 1 entries (1 files):
- 5725c9e7-132b-44b2-ba95-0f41aef12a5a_Dataset_1_(final).csv
