# Supplementary material for: Patient waiting time in the outpatient clinic at a central surgical hospital of Vietnam: Implications for resource allocation
Source: F1000Res. 2017 Jun 15;6:454. Originally published 2017 Apr 10. [Version 3] doi: 10.12688/f1000research.11045.3 (PMC5482327; doi:10.12688/f1000research.11045.3)
Supplement: Raw data used in the construction of Table 1–Table 4 — Data from June 2014–June 2015 detailing waiting times of patients and if health insurance was present. [file f1000research-6-12864-s0000.tgz › 5725c9e7-132b-44b2-ba95-0f41aef12a5a_Dataset_1_(final).csv]

ID	gender	health insurance	date of register	date of medical examination
85	male	1	16/04/2015 15:41	16/04/2015 15:43
273	male	1	04/08/2015 07:36	04/08/2015 08:40
862	female	1	02/10/2015 06:40	02/09/2015 18:32
116	female	1	01/12/2015 14:46	01/12/2015 14:50
390	female	1	23/03/2015 07:39	23/03/2015 08:07
2068	male	1	15/04/2015 11:09	15/04/2015 11:14
1237	female	1	13/01/2015 08:22	13/01/2015 08:26
1561	female	1	20/02/2015 14:38	20/02/2015 20:29
80	female	1	05/06/2015 08:41	05/06/2015 08:47
22	female	1	03/03/2015 07:55	03/03/2015 08:32
44	female	1	03/03/2015 07:55	03/03/2015 09:14
515	male	1	04/06/2015 00:32	04/06/2015 04:28
374	male	1	03/10/2015 10:00	03/10/2015 11:19
100	male	1	05/05/2015 10:23	05/05/2015 10:36
114	female	1	05/07/2015 09:34	05/07/2015 09:43
712	male	1	25/03/2015 07:43	25/03/2015 07:53
211	male	1	14/04/2015 08:34	14/04/2015 09:06
278	male	1	24/03/2015 08:30	24/03/2015 08:59
681	male	1	24/03/2015 08:30	24/03/2015 09:20
118	female	1	01/12/2015 09:34	01/12/2015 09:47
127	male	1	01/12/2015 11:20	01/12/2015 17:00
22	female	1	01/06/2015 14:30	01/06/2015 15:31
477	male	1	05/11/2015 08:38	05/11/2015 10:06
127	male	1	13/01/2015 11:18	13/01/2015 14:28
270	female	1	15/04/2015 09:20	15/04/2015 09:44
386	female	1	27/01/2015 07:47	27/01/2015 08:22
1207	female	1	04/09/2015 08:59	04/09/2015 09:17
22	male	1	13/05/2015 15:50	07/01/2015 08:29
8	female	1	05/12/2015 10:28	13/05/2015 12:18
32	female	1	05/12/2015 10:28	13/05/2015 12:16
448	female	1	02/04/2015 12:25	02/04/2015 17:04
66	male	1	01/07/2015 15:03	01/07/2015 16:31
785	female	1	27/03/2015 09:47	27/03/2015 13:51
15	female	1	03/02/2015 12:03	03/02/2015 13:36
26	female	1	03/02/2015 12:03	03/02/2015 14:06
136	female	1	13/04/2015 07:34	13/04/2015 08:09
147	female	1	13/04/2015 07:34	13/04/2015 13:56
111	male	1	02/05/2015 06:48	02/05/2015 07:06
244	male	1	03/10/2015 07:13	03/10/2015 07:33
190	male	1	03/11/2015 06:44	03/11/2015 09:10
410	male	1	03/11/2015 08:23	03/11/2015 08:29
2075	female	1	16/03/2015 09:33	16/03/2015 12:20
2611	male	1	19/03/2015 09:12	19/03/2015 09:35
106	male	1	26/01/2015 07:38	13/03/2015 09:17
1826	male	1	26/01/2015 07:38	13/03/2015 09:18
2669	male	1	26/01/2015 07:38	26/01/2015 07:55
300	male	1	16/03/2015 14:24	16/03/2015 15:07
87	female	1	03/06/2015 14:12	03/06/2015 14:19
38	male	1	01/06/2015 09:31	01/07/2015 16:18
379	female	1	14/05/2015 07:44	29/05/2015 08:07
497	female	1	14/05/2015 07:44	14/05/2015 08:25
41	female	1	01/06/2015 10:54	01/07/2015 16:19
124	female	1	05/08/2015 07:53	05/08/2015 07:57
386	female	1	05/08/2015 07:53	05/08/2015 10:06
46	male	1	03/04/2015 10:05	03/04/2015 10:44
364	female	1	26/01/2015 08:22	26/01/2015 08:29
1609	male	1	13/04/2015 09:12	13/04/2015 09:47
246	male	1	01/12/2015 10:33	16/01/2015 10:15
10	male	1	31/03/2015 08:18	04/01/2015 08:07
19	male	1	31/03/2015 08:18	31/03/2015 10:02
153	female	1	13/01/2015 09:17	13/01/2015 09:28
64	male	1	01/06/2015 07:31	01/06/2015 09:38
37	male	1	31/12/2014 15:56	01/07/2015 16:08
125	male	1	13/01/2015 10:48	13/01/2015 14:27
130	male	1	03/10/2015 13:42	03/10/2015 14:07
139	male	1	19/05/2015 10:31	19/05/2015 10:37
153	male	1	03/04/2015 07:58	03/04/2015 09:56
2738	female	1	21/04/2015 07:53	21/04/2015 08:15
32	female	1	27/01/2015 07:33	29/01/2015 17:40
293	male	1	24/04/2015 07:13	24/04/2015 08:03
175	female	1	04/09/2015 11:10	04/09/2015 11:22
147	female	1	03/09/2015 07:36	03/09/2015 07:54
714	male	1	20/04/2015 10:19	20/04/2015 10:39
835	female	1	17/03/2015 08:21	17/03/2015 08:28
1060	female	1	01/12/2015 06:55	01/12/2015 07:10
12	male	1	05/05/2015 07:31	05/05/2015 07:48
470	male	1	05/05/2015 07:31	05/05/2015 09:49
534	male	1	05/05/2015 07:31	05/05/2015 13:03
15	male	1	03/10/2015 13:49	03/10/2015 14:08
382	female	1	04/10/2015 10:03	04/10/2015 10:36
107	female	1	04/07/2015 08:14	04/07/2015 08:47
117	male	1	14/01/2015 15:15	14/01/2015 15:23
45	male	1	05/04/2015 08:30	05/04/2015 08:57
575	male	1	13/04/2015 08:32	13/04/2015 09:43
48	female	1	05/05/2015 06:33	05/05/2015 07:06
140	female	1	05/05/2015 06:33	05/08/2015 14:41
838	female	1	05/07/2015 06:44	05/07/2015 07:06
3766	female	1	30/03/2015 06:51	30/03/2015 07:06
1200	male	1	24/03/2015 08:34	24/03/2015 15:31
3113	male	1	24/03/2015 08:34	24/03/2015 08:42
3225	male	1	24/03/2015 08:34	24/03/2015 17:49
249	female	1	20/01/2015 06:54	20/01/2015 07:44
469	female	1	17/03/2015 07:49	17/03/2015 08:05
131	male	1	03/09/2015 06:43	03/09/2015 07:38
328	male	1	23/01/2015 06:48	23/01/2015 07:33
95	female	1	05/05/2015 08:26	05/05/2015 10:01
189	female	1	03/05/2015 07:17	03/05/2015 08:37
1768	male	1	13/05/2015 07:24	13/05/2015 08:00
196	male	1	17/03/2015 07:39	17/03/2015 09:06
464	male	1	17/03/2015 07:39	17/03/2015 07:44
386	female	1	22/04/2015 06:33	22/04/2015 07:26
99	female	1	14/01/2015 14:19	14/01/2015 14:21
467	male	1	01/06/2015 10:31	01/06/2015 10:36
88	male	1	03/03/2015 08:41	03/03/2015 08:45
256	female	1	27/05/2015 07:47	27/05/2015 08:15
279	female	1	29/05/2015 07:35	29/05/2015 08:06
366	female	1	27/05/2015 07:47	27/05/2015 14:05
621	female	1	16/04/2015 10:10	16/04/2015 10:48
256	male	1	13/03/2015 09:22	13/03/2015 14:11
392	male	1	13/03/2015 09:22	13/03/2015 09:26
2	female	1	04/07/2015 14:07	04/07/2015 14:10
6	female	1	05/04/2015 07:32	05/04/2015 08:10
68	female	1	03/05/2015 07:16	03/05/2015 08:15
97	female	1	02/02/2015 08:59	02/02/2015 09:03
278	female	1	01/05/2015 13:03	01/05/2015 13:27
655	male	1	26/01/2015 10:16	26/01/2015 10:24
22	male	1	04/10/2015 08:21	04/10/2015 08:55
1210	female	1	24/04/2015 12:12	24/04/2015 13:43
162	male	1	13/03/2015 07:15	13/03/2015 07:43
201	female	1	15/01/2015 09:21	15/01/2015 09:31
406	male	1	05/12/2015 10:47	05/12/2015 11:40
112	male	1	04/07/2015 08:25	04/07/2015 09:01
572	male	1	22/01/2015 08:25	22/01/2015 08:30
662	male	1	26/01/2015 13:41	26/01/2015 13:53
269	male	1	19/01/2015 07:51	19/01/2015 08:36
252	female	1	30/01/2015 07:03	30/01/2015 07:27
3149	female	1	23/04/2015 07:55	23/04/2015 08:20
3539	female	1	26/03/2015 13:39	26/03/2015 13:52
104	male	1	04/07/2015 07:55	04/07/2015 08:33
339	male	1	23/01/2015 07:41	23/01/2015 07:59
977	female	1	27/05/2015 11:39	27/05/2015 11:54
506	male	1	03/12/2015 13:34	03/12/2015 17:12
251	female	1	31/03/2015 07:13	31/03/2015 07:18
4122	male	1	31/03/2015 08:58	31/03/2015 13:47
160	female	1	20/01/2015 10:58	20/01/2015 11:07
29	female	1	12/08/2014 07:34	12/09/2014 11:35
191	female	1	14/01/2015 09:32	14/01/2015 10:38
755	female	1	21/05/2015 08:46	21/05/2015 09:32
97	male	1	01/10/2015 08:44	01/10/2015 09:22
542	male	1	15/05/2015 07:30	15/05/2015 08:30
2727	female	1	21/04/2015 07:41	21/04/2015 08:05
3483	female	1	26/05/2015 07:45	26/05/2015 07:47
734	male	1	21/05/2015 07:09	21/05/2015 08:16
2180	female	1	16/04/2015 08:31	16/04/2015 08:48
1152	male	1	31/03/2015 07:31	31/03/2015 08:30
123	female	1	01/12/2015 10:37	01/12/2015 10:47
689	male	1	19/05/2015 16:07	19/05/2015 16:18
387	male	1	29/05/2015 08:07	29/05/2015 10:14
1042	male	1	29/05/2015 08:07	29/05/2015 08:59
454	female	1	27/05/2015 13:44	27/05/2015 14:15
824	male	1	22/04/2015 11:34	22/04/2015 11:41
289	female	1	05/11/2015 10:15	05/11/2015 10:24
822	female	1	20/03/2015 14:34	20/03/2015 15:42
3363	female	1	24/04/2015 11:05	24/04/2015 11:21
281	male	1	03/10/2015 09:47	03/10/2015 09:52
317	male	1	13/01/2015 10:25	13/01/2015 10:32
807	male	1	30/03/2015 07:37	30/03/2015 08:01
624	female	1	13/05/2015 06:42	13/05/2015 07:47
693	male	1	24/03/2015 13:49	24/03/2015 13:52
318	female	1	21/04/2015 07:56	21/04/2015 08:37
680	female	1	24/03/2015 08:38	24/03/2015 09:11
1753	male	1	14/04/2015 07:27	14/04/2015 08:17
460	female	1	25/03/2015 07:37	25/03/2015 08:34
836	male	1	02/09/2015 13:26	02/09/2015 13:41
311	female	1	04/09/2015 06:45	04/09/2015 08:01
637	female	1	26/01/2015 07:27	26/01/2015 09:01
81	male	1	03/02/2015 07:55	03/02/2015 08:06
98	male	1	13/01/2015 07:33	13/01/2015 08:48
124	female	1	04/06/2015 06:45	04/06/2015 08:01
401	female	1	14/04/2015 09:20	14/04/2015 09:38
7	male	1	03/02/2015 08:18	03/02/2015 08:34
48	female	1	01/06/2015 11:04	01/06/2015 11:21
230	female	1	26/02/2015 09:06	26/02/2015 09:09
337	male	1	21/01/2015 14:39	21/01/2015 14:49
238	female	1	04/07/2015 11:37	04/07/2015 11:52
347	male	1	13/01/2015 10:18	22/01/2015 09:30
127	female	1	25/02/2015 07:51	25/02/2015 08:03
2383	female	1	21/01/2015 22:24	22/01/2015 09:25
12	female	1	03/02/2015 08:47	03/02/2015 08:54
51	female	1	03/04/2015 07:47	03/04/2015 08:03
366	female	1	24/04/2015 07:14	24/04/2015 07:23
442	male	1	15/04/2015 08:46	15/04/2015 09:01
1229	female	1	04/09/2015 09:50	04/09/2015 10:23
253	male	1	05/08/2015 07:55	05/08/2015 08:47
802	male	1	19/03/2015 19:00	20/03/2015 08:52
243	female	1	29/01/2015 07:45	29/01/2015 07:49
405	female	1	22/05/2015 08:15	22/05/2015 08:19
120	male	1	05/05/2015 08:05	05/05/2015 14:11
133	male	1	13/01/2015 08:20	13/01/2015 08:34
285	female	1	15/05/2015 07:39	15/05/2015 08:34
1145	male	1	31/03/2015 06:39	31/03/2015 07:57
1547	male	1	05/12/2015 08:19	05/12/2015 08:28
3345	male	1	25/03/2015 09:08	25/03/2015 09:25
818	female	1	22/04/2015 09:48	22/04/2015 10:20
164	male	1	14/01/2015 08:32	14/01/2015 08:37
433	male	1	28/01/2015 07:33	28/01/2015 08:16
279	female	1	04/10/2015 07:44	04/10/2015 07:48
296	female	1	04/10/2015 07:44	04/10/2015 10:08
503	female	1	04/10/2015 07:44	04/10/2015 10:03
720	female	1	01/08/2015 08:04	01/08/2015 08:09
76	female	1	01/08/2015 11:05	01/08/2015 11:06
212	male	1	05/07/2015 10:27	05/07/2015 10:42
203	female	1	05/07/2015 07:35	05/07/2015 08:13
2815	female	1	20/05/2015 07:54	20/05/2015 08:24
1062	male	1	27/03/2015 09:35	27/03/2015 10:45
123	female	1	13/01/2015 09:42	13/01/2015 14:26
69	male	1	01/08/2015 08:38	01/08/2015 08:58
19	male	1	02/03/2015 07:32	02/03/2015 08:14
757	male	1	05/06/2015 09:21	05/06/2015 09:50
436	male	1	15/04/2015 07:57	15/04/2015 08:06
205	male	1	30/01/2015 10:04	30/01/2015 10:12
792	male	1	30/01/2015 10:04	30/01/2015 11:07
583	male	1	16/03/2015 10:25	16/03/2015 10:34
158	male	1	21/04/2015 07:10	21/04/2015 07:28
603	male	1	21/04/2015 07:10	21/04/2015 07:33
2869	female	1	21/04/2015 15:57	21/04/2015 17:44
285	male	1	04/08/2015 08:49	04/08/2015 09:41
142	female	1	04/08/2015 07:40	04/08/2015 08:20
540	male	1	18/03/2015 07:58	18/03/2015 08:59
1970	female	1	16/03/2015 08:03	16/03/2015 08:13
1469	female	1	29/05/2015 11:52	29/05/2015 13:53
238	male	1	13/05/2015 08:38	13/05/2015 08:50
50	male	1	01/07/2015 09:23	01/07/2015 09:23
3210	male	1	22/05/2015 11:55	22/05/2015 14:27
374	female	1	05/12/2015 08:24	05/12/2015 09:20
52	female	1	01/06/2015 07:37	01/06/2015 08:46
124	male	1	13/01/2015 10:12	13/01/2015 14:26
272	female	1	05/08/2015 10:54	05/08/2015 12:02
780	male	1	05/06/2015 10:10	05/06/2015 10:44
336	female	1	21/05/2015 13:36	21/05/2015 13:48
341	female	1	21/05/2015 13:36	21/05/2015 14:13
1104	female	1	21/05/2015 13:36	21/05/2015 13:46
2484	male	1	18/03/2015 11:18	18/03/2015 11:24
331	male	1	21/05/2015 08:01	21/05/2015 11:12
659	male	1	21/05/2015 08:01	21/05/2015 08:06
54	male	1	15/01/2015 11:09	15/01/2015 11:28
367	male	1	15/01/2015 11:09	15/01/2015 11:17
80	male	1	04/06/2015 07:45	04/06/2015 08:24
446	male	1	27/05/2015 08:16	27/05/2015 08:41
786	male	1	20/03/2015 06:48	20/03/2015 07:56
450	male	1	25/03/2015 06:42	25/03/2015 07:36
466	male	1	29/01/2015 06:53	29/01/2015 07:25
39	male	1	02/05/2015 07:12	02/05/2015 08:28
149	male	1	02/05/2015 07:12	02/05/2015 10:49
324	female	1	18/03/2015 07:06	18/03/2015 08:18
962	female	1	18/03/2015 07:06	18/03/2015 14:39
1081	male	1	04/08/2015 09:56	04/08/2015 10:17
44	male	1	26/02/2015 11:33	26/02/2015 11:44
2180	male	1	26/02/2015 11:33	26/02/2015 13:48
90	female	1	01/09/2015 08:07	01/09/2015 15:29
1778	male	1	13/05/2015 08:00	13/05/2015 08:09
543	female	1	13/04/2015 07:42	13/04/2015 08:32
1505	female	1	13/04/2015 07:42	13/04/2015 07:50
48	male	1	02/06/2015 08:52	02/06/2015 08:59
75	male	1	02/06/2015 08:52	02/06/2015 09:14
148	female	1	04/08/2015 09:09	04/08/2015 15:43
152	female	1	04/08/2015 09:09	04/08/2015 09:32
2124	male	1	16/03/2015 19:30	17/03/2015 00:22
622	male	1	16/04/2015 08:41	16/04/2015 10:58
998	female	1	03/08/2015 13:44	03/08/2015 15:45
173	male	1	03/03/2015 09:45	03/03/2015 11:15
985	male	1	19/03/2015 07:47	19/03/2015 07:53
37	male	1	03/05/2015 08:44	03/05/2015 09:02
224	male	1	04/08/2015 07:53	04/08/2015 08:16
40	female	1	04/02/2015 11:58	04/02/2015 13:53
73	female	1	03/03/2015 07:37	03/03/2015 07:44
3719	male	1	27/05/2015 07:55	27/05/2015 07:59
224	male	1	14/04/2015 07:53	14/04/2015 12:57
1053	male	1	03/09/2015 07:02	03/09/2015 07:53
2335	male	1	17/04/2015 08:06	17/04/2015 08:10
559	male	1	20/04/2015 08:09	20/04/2015 08:28
234	male	1	19/01/2015 07:02	19/01/2015 09:20
417	male	1	19/01/2015 07:02	19/01/2015 08:39
824	female	1	27/04/2015 11:58	27/04/2015 13:47
66	female	1	03/02/2015 13:13	03/02/2015 13:58
197	female	1	01/09/2015 13:42	01/09/2015 13:56
225	male	1	14/05/2015 07:51	14/05/2015 09:06
203	female	1	13/05/2015 09:05	13/05/2015 09:47
84	female	1	01/08/2015 15:43	01/08/2015 16:04
374	female	1	21/04/2015 10:00	21/04/2015 10:05
515	female	1	30/03/2015 07:47	30/03/2015 08:16
111	male	1	14/02/2015 06:44	14/02/2015 06:55
241	female	1	02/10/2015 07:18	02/10/2015 08:40
19	female	1	04/01/2015 09:35	04/02/2015 08:02
30	female	1	04/01/2015 09:35	04/01/2015 09:43
549	male	1	02/05/2015 22:07	02/06/2015 06:10
75	female	1	03/02/2015 14:58	03/02/2015 15:45
487	male	1	20/01/2015 13:24	20/01/2015 13:46
119	female	1	03/04/2015 07:43	03/04/2015 07:50
200	female	1	03/09/2015 07:25	03/09/2015 07:42
60	female	1	26/05/2015 06:48	26/05/2015 07:16
161	female	1	03/05/2015 15:26	03/05/2015 15:30
28	male	1	05/04/2015 13:45	05/04/2015 14:02
363	male	1	23/04/2015 10:29	23/04/2015 15:20
3207	male	1	23/04/2015 10:29	23/04/2015 10:42
49	male	1	02/04/2015 09:34	02/04/2015 09:37
51	male	1	02/04/2015 09:34	02/04/2015 11:06
945	female	1	27/05/2015 08:00	27/05/2015 08:11
3590	female	1	26/05/2015 09:51	26/05/2015 09:54
4021	male	1	29/05/2015 07:04	29/05/2015 07:18
1632	male	1	16/01/2015 07:03	16/01/2015 07:37
859	male	1	23/04/2015 10:04	23/04/2015 10:18
1474	male	1	31/03/2015 09:35	31/03/2015 10:11
115	male	1	01/12/2015 14:22	01/12/2015 14:50
617	male	1	16/03/2015 15:57	16/03/2015 16:02
3214	male	1	23/04/2015 13:02	23/04/2015 13:32
511	female	1	14/04/2015 11:21	14/04/2015 11:36
462	male	1	04/09/2015 13:44	04/09/2015 13:56
9	male	1	02/03/2015 08:23	02/03/2015 09:17
2323	female	1	17/04/2015 07:38	17/04/2015 07:56
185	male	1	13/04/2015 08:29	13/04/2015 08:49
110	male	1	01/07/2015 06:41	01/07/2015 07:22
245	female	1	20/03/2015 09:39	20/03/2015 09:52
573	female	1	03/04/2015 07:37	03/04/2015 08:01
1971	male	1	16/03/2015 07:53	16/03/2015 08:18
306	male	1	20/04/2015 07:56	20/04/2015 14:50
2526	male	1	19/03/2015 07:05	19/03/2015 07:47
40	female	1	21/04/2015 09:00	21/04/2015 09:33
757	female	1	21/04/2015 09:00	21/04/2015 09:10
1132	female	1	30/03/2015 14:01	30/03/2015 14:58
88	male	1	14/04/2015 09:10	14/04/2015 11:48
496	male	1	14/04/2015 09:10	14/04/2015 10:33
616	female	1	23/03/2015 07:43	23/03/2015 07:52
310	male	1	03/03/2015 07:46	03/03/2015 07:55
2174	male	1	21/01/2015 07:37	21/01/2015 07:47
2038	female	1	15/04/2015 08:56	15/04/2015 09:01
336	female	1	14/01/2015 15:10	14/01/2015 15:50
460	female	1	14/04/2015 07:04	14/04/2015 07:59
134	female	1	02/02/2015 11:28	02/02/2015 13:31
920	female	1	27/04/2015 06:40	27/04/2015 07:26
789	male	1	22/05/2015 07:01	22/05/2015 08:48
156	male	1	04/09/2015 07:36	04/09/2015 08:16
1259	male	1	04/09/2015 07:36	04/09/2015 14:59
17	male	1	13/05/2015 07:45	13/05/2015 08:15
195	male	1	13/05/2015 07:45	13/05/2015 08:00
1010	male	1	04/08/2015 08:17	04/08/2015 08:26
150	male	1	30/03/2015 08:43	30/03/2015 09:10
3452	male	1	26/03/2015 07:31	26/03/2015 07:49
85	female	1	03/03/2015 07:09	03/03/2015 08:52
261	male	1	13/01/2015 08:46	13/01/2015 08:53
418	male	1	04/09/2015 07:09	04/09/2015 08:09
2712	male	1	21/04/2015 07:34	21/04/2015 07:55
77	male	1	04/06/2015 08:05	04/06/2015 08:10
177	female	1	02/03/2015 06:41	02/03/2015 07:07
837	male	1	23/03/2015 07:18	23/03/2015 08:34
133	female	1	05/05/2015 08:06	05/05/2015 18:07
1273	female	1	05/11/2015 06:54	05/11/2015 07:12
396	male	1	26/01/2015 08:23	26/01/2015 08:33
126	female	1	05/08/2015 06:38	05/08/2015 07:37
128	female	1	18/03/2015 07:40	18/03/2015 08:56
532	male	1	15/05/2015 07:09	15/05/2015 08:06
1173	male	1	04/09/2015 07:39	04/09/2015 08:08
359	male	1	14/04/2015 06:54	14/04/2015 07:17
2030	male	1	18/08/2014 15:33	18/08/2014 15:53
228	male	1	14/07/2014 12:35	14/07/2014 13:52
27	male	1	11/03/2014 08:39	11/03/2014 08:42
107	female	1	12/10/2014 14:14	12/10/2014 14:42
108	female	1	12/10/2014 14:14	12/10/2014 15:27
122	female	1	12/10/2014 14:14	12/11/2014 10:34
33	male	1	13/11/2014 07:43	13/11/2014 08:30
65	male	1	25/11/2014 08:13	25/11/2014 13:52
1409	male	1	13/11/2014 07:43	13/11/2014 07:52
2893	male	1	25/11/2014 08:13	25/11/2014 08:24
231	male	1	12/08/2014 06:50	12/08/2014 07:32
580	female	1	19/08/2014 08:18	19/08/2014 09:08
361	male	1	22/10/2014 14:06	24/10/2014 10:43
455	female	1	10/05/2014 18:36	10/05/2014 19:13
36	male	1	11/03/2014 09:24	11/03/2014 09:32
135	female	1	15/09/2014 08:50	15/09/2014 08:51
8	female	1	09/05/2014 16:17	09/12/2014 08:55
26	female	1	09/05/2014 16:17	09/12/2014 08:46
59	female	1	06/04/2014 07:04	06/04/2014 08:38
527	female	1	30/07/2014 07:56	30/07/2014 08:48
749	female	1	16/07/2014 08:26	16/07/2014 08:35
749	female	1	23/10/2014 08:05	23/10/2014 09:30
831	female	1	28/08/2014 08:11	28/08/2014 09:04
890	female	1	28/08/2014 08:11	30/08/2014 06:54
6	female	1	07/01/2014 07:43	07/01/2014 08:25
349	female	1	20/08/2014 14:26	20/08/2014 14:49
91	male	1	12/12/2014 08:45	12/12/2014 10:14
806	male	1	26/11/2014 07:42	26/11/2014 08:15
381	male	1	10/03/2014 09:16	10/03/2014 10:31
476	male	1	15/08/2014 09:05	15/08/2014 09:23
1465	female	1	13/09/2014 18:25	13/09/2014 18:58
101	male	1	24/07/2014 09:40	25/09/2014 15:51
1550	male	1	07/12/2014 23:54	13/07/2014 09:18
3179	male	1	24/07/2014 09:40	24/07/2014 09:43
460	female	1	15/09/2014 09:02	15/09/2014 10:19
164	female	1	10/10/2014 07:59	10/10/2014 08:41
2110	female	1	18/06/2014 08:33	18/06/2014 08:42
30	female	1	10/02/2014 07:44	10/02/2014 07:56
1313	female	1	29/08/2014 07:37	29/08/2014 08:19
392	female	1	11/12/2014 09:19	11/12/2014 13:28
519	female	1	11/12/2014 09:19	11/12/2014 09:23
128	female	1	10/08/2014 08:38	10/08/2014 09:50
2902	female	1	25/12/2014 08:15	25/12/2014 08:34
256	female	1	15/08/2014 08:09	15/08/2014 08:43
107	female	1	18/11/2014 13:58	18/11/2014 15:14
2064	female	1	18/11/2014 13:58	18/11/2014 14:14
2109	female	1	18/11/2014 13:58	18/11/2014 22:01
2252	female	1	18/11/2014 13:58	19/11/2014 14:37
2114	male	1	19/08/2014 08:52	19/08/2014 09:08
121	female	1	16/07/2014 08:42	16/07/2014 08:45
1162	female	1	11/11/2014 10:26	11/11/2014 11:14
401	male	1	28/10/2014 09:10	28/10/2014 09:17
703	male	1	25/11/2014 07:37	25/11/2014 07:51
314	female	1	09/04/2014 08:10	09/04/2014 09:01
298	male	1	06/11/2014 09:06	06/11/2014 09:11
54	male	1	06/03/2014 08:03	06/03/2014 14:59
101	male	1	06/03/2014 08:03	06/03/2014 09:19
3362	female	1	30/12/2014 08:47	30/12/2014 08:53
307	male	1	19/12/2014 08:54	19/12/2014 09:04
828	male	1	30/12/2014 08:52	30/12/2014 09:22
129	female	1	06/10/2014 11:23	06/10/2014 13:09
59	female	1	07/09/2014 09:46	07/09/2014 16:02
837	male	1	26/09/2014 06:31	26/09/2014 07:42
919	male	1	29/10/2014 09:08	29/10/2014 09:57
603	male	1	18/09/2014 08:20	18/09/2014 08:37
229	male	1	09/11/2014 08:12	09/11/2014 08:59
568	female	1	17/09/2014 08:41	17/09/2014 08:54
271	female	1	11/06/2014 09:12	11/06/2014 09:31
553	female	1	09/12/2014 08:37	09/12/2014 10:24
232	female	1	07/08/2014 07:16	07/08/2014 08:55
489	female	1	16/09/2014 09:22	16/09/2014 10:08
357	female	1	25/11/2014 07:58	25/11/2014 08:07
428	female	1	30/09/2014 09:30	30/09/2014 09:37
453	female	1	31/10/2014 07:36	31/10/2014 07:41
203	male	1	06/05/2014 08:07	06/05/2014 08:49
793	male	1	24/09/2014 09:36	24/09/2014 10:35
1068	male	1	24/09/2014 09:36	24/09/2014 09:55
125	female	1	07/04/2014 07:35	07/04/2014 09:25
313	female	1	10/10/2014 08:34	10/10/2014 08:57
736	male	1	25/11/2014 09:29	25/11/2014 09:40
79	female	1	09/08/2014 08:34	09/08/2014 09:23
29	female	1	25/12/2014 15:30	25/12/2014 15:34
239	female	1	25/12/2014 15:30	25/12/2014 15:36
383	male	1	13/08/2014 09:03	13/08/2014 09:58
273	male	1	06/03/2014 08:36	06/03/2014 09:43
5	male	1	30/09/2014 15:43	10/06/2014 08:29
50	male	1	27/10/2014 08:58	27/10/2014 09:07
865	male	1	26/09/2014 07:47	26/09/2014 09:51
871	male	1	26/09/2014 07:47	26/09/2014 07:59
997	male	1	30/09/2014 15:43	30/09/2014 15:46
251	male	1	09/12/2014 07:40	09/12/2014 09:13
102	male	1	22/10/2014 06:52	22/10/2014 07:55
740	male	1	22/10/2014 06:52	22/10/2014 10:06
187	female	1	11/11/2014 09:08	11/11/2014 09:30
256	female	1	17/06/2014 08:09	17/06/2014 08:35
482	female	1	26/12/2014 09:37	26/12/2014 09:46
40	female	1	08/05/2014 11:01	08/05/2014 11:05
172	male	1	19/09/2014 08:09	19/09/2014 08:14
5	male	1	10/01/2014 08:43	10/01/2014 09:30
127	male	1	26/11/2014 09:00	26/11/2014 09:19
184	male	1	07/10/2014 11:03	07/10/2014 11:06
733	male	1	22/08/2014 14:58	22/08/2014 15:56
32	female	1	29/09/2014 10:01	30/09/2014 15:55
2402	male	1	18/07/2014 09:55	18/07/2014 10:17
2875	male	1	22/07/2014 13:42	22/07/2014 14:52
309	female	1	20/11/2014 06:29	20/11/2014 11:15
348	female	1	20/11/2014 06:29	20/11/2014 09:16
31	male	1	08/01/2014 11:09	08/01/2014 13:45
2331	female	1	20/11/2014 08:19	20/11/2014 08:34
242	male	1	11/12/2014 15:57	13/11/2014 07:55
437	male	1	14/10/2014 09:06	14/10/2014 10:14
387	female	1	11/10/2014 08:25	11/10/2014 10:46
586	female	1	13/11/2014 09:04	13/11/2014 09:05
204	male	1	10/07/2014 10:38	10/07/2014 10:48
483	male	1	15/12/2014 13:18	15/12/2014 13:27
968	male	1	30/09/2014 08:21	30/09/2014 09:49
383	male	1	11/12/2014 10:02	11/12/2014 10:09
608	female	1	14/08/2014 07:51	14/08/2014 09:16
1597	male	1	15/12/2014 07:54	15/12/2014 08:21
90	female	1	12/12/2014 09:27	12/12/2014 09:38
3113	female	1	26/06/2014 08:34	26/06/2014 08:46
711	male	1	15/08/2014 15:16	15/08/2014 15:30
1846	male	1	15/08/2014 15:16	15/08/2014 15:28
1847	male	1	15/08/2014 15:16	15/08/2014 15:30
696	female	1	25/08/2014 08:29	25/08/2014 08:43
1056	female	1	25/08/2014 08:29	25/08/2014 08:47
107	female	1	06/04/2014 07:41	06/04/2014 07:49
154	female	1	06/04/2014 07:41	06/04/2014 10:32
149	female	1	20/08/2014 08:45	20/08/2014 09:24
198	female	1	26/06/2014 08:14	26/06/2014 08:22
257	female	1	09/04/2014 07:45	09/04/2014 08:02
1233	male	1	11/12/2014 06:35	11/12/2014 07:05
496	female	1	12/04/2014 06:40	12/04/2014 07:06
17	female	1	09/04/2014 07:42	09/04/2014 08:34
359	female	1	25/09/2014 07:40	25/09/2014 08:36
407	female	1	14/08/2014 06:54	14/08/2014 08:17
101	female	1	09/09/2014 08:38	09/09/2014 09:06
243	male	1	17/11/2014 10:29	17/11/2014 11:33
838	female	1	27/10/2014 14:32	27/10/2014 14:53
857	male	1	22/12/2014 07:24	22/12/2014 07:38
1390	male	1	07/11/2014 07:34	07/11/2014 07:56
154	female	1	07/09/2014 07:42	07/09/2014 07:53
119	female	1	11/12/2014 13:22	11/12/2014 14:19
271	female	1	25/12/2014 07:15	26/12/2014 13:20
364	female	1	11/12/2014 13:22	11/12/2014 13:51
407	female	1	11/12/2014 13:22	14/11/2014 07:27
724	female	1	25/12/2014 07:15	25/12/2014 07:21
26	female	1	08/04/2014 15:33	08/04/2014 15:45
148	female	1	22/12/2014 07:57	22/12/2014 08:15
423	female	1	22/12/2014 07:57	22/12/2014 08:17
62	male	1	07/02/2014 07:43	07/02/2014 08:15
958	female	1	24/06/2014 09:01	24/06/2014 09:14
979	female	1	24/06/2014 08:44	24/06/2014 10:23
172	female	1	11/11/2014 06:57	11/11/2014 14:59
413	female	1	11/11/2014 06:57	11/11/2014 07:30
529	female	1	17/07/2014 07:41	17/07/2014 07:54
1077	male	1	26/12/2014 08:26	26/12/2014 08:37
167	male	1	18/09/2014 09:04	18/09/2014 09:11
172	male	1	16/12/2014 14:20	16/12/2014 15:25
233	male	1	18/09/2014 09:04	22/09/2014 16:39
77	male	1	06/09/2014 08:34	06/09/2014 09:20
56	female	1	22/07/2014 08:02	22/07/2014 09:26
324	female	1	22/07/2014 08:02	22/07/2014 08:31
62	male	1	07/03/2014 07:51	07/03/2014 08:43
69	male	1	07/03/2014 07:51	07/04/2014 09:04
124	male	1	10/08/2014 08:18	10/08/2014 09:35
27	female	1	29/11/2013 16:15	24/04/2015 11:31
339	female	1	23/12/2014 08:32	23/12/2014 08:46
692	female	1	16/12/2014 14:23	16/12/2014 14:39
153	male	1	20/08/2014 08:04	20/08/2014 08:13
219	male	1	19/06/2014 07:49	19/06/2014 08:15
626	male	1	20/08/2014 08:04	20/08/2014 08:13
12	male	1	10/01/2014 09:42	10/01/2014 10:15
41	male	1	10/01/2014 09:42	10/01/2014 14:31
409	female	1	08/11/2014 07:47	08/11/2014 10:04
733	female	1	18/08/2014 08:02	18/08/2014 08:14
398	female	1	16/06/2014 08:22	16/06/2014 09:20
493	female	1	18/08/2014 08:32	18/08/2014 09:12
464	male	1	30/07/2014 07:26	30/07/2014 09:16
3803	male	1	30/07/2014 07:26	30/07/2014 07:45
3958	male	1	30/07/2014 07:26	30/07/2014 14:42
204	female	1	15/10/2014 07:16	15/10/2014 07:42
206	female	1	15/07/2014 07:26	15/07/2014 08:13
346	female	1	24/11/2014 11:15	24/11/2014 11:24
173	female	1	24/11/2014 08:40	24/11/2014 08:48
348	female	1	24/11/2014 08:40	24/11/2014 14:43
6	male	1	06/03/2014 11:05	06/03/2014 13:54
41	male	1	29/07/2014 11:27	29/07/2014 15:01
1018	male	1	06/09/2014 15:44	06/09/2014 16:14
1616	female	1	14/08/2014 08:15	14/08/2014 09:03
48	male	1	07/03/2014 07:52	07/03/2014 09:12
689	male	1	21/11/2014 10:03	21/11/2014 13:27
19	female	1	09/03/2014 13:54	09/03/2014 14:12
96	female	1	07/03/2014 07:44	07/03/2014 08:51
1160	female	1	26/08/2014 09:16	26/08/2014 10:03
118	male	1	07/04/2014 07:43	07/04/2014 08:02
456	male	1	30/07/2014 07:31	30/07/2014 07:51
1513	female	1	13/06/2014 07:36	13/06/2014 08:12
216	male	1	20/10/2014 07:26
270	female	1	08/11/2014 08:09	08/11/2014 09:26
212	female	1	23/12/2014 08:14	23/12/2014 08:18
5	female	1	12/02/2014 07:32	12/02/2014 08:29
10	female	1	11/04/2014 08:31	11/04/2014 08:55
16	female	1	10/07/2014 07:34	10/07/2014 07:52
18	female	1	09/09/2014 07:40	09/09/2014 07:59
21	female	1	08/12/2014 07:58	08/12/2014 08:38
43	female	1	22/07/2014 10:08	22/07/2014 10:14
71	female	1	24/06/2014 09:38	24/06/2014 09:43
34	male	1	24/07/2014 07:46	25/07/2014 08:18
3087	male	1	24/07/2014 07:46	24/07/2014 07:59
144	male	1	22/07/2014 10:54	08/08/2014 09:51
796	male	1	16/07/2014 09:03	16/07/2014 11:22
1107	male	1	22/07/2014 10:54	22/07/2014 11:08
2062	male	1	16/07/2014 09:03	16/07/2014 09:05
505	female	1	16/10/2014 06:41	16/10/2014 07:44
256	female	1	16/07/2014 11:10	16/07/2014 14:17
3254	male	1	27/06/2014 07:12	27/06/2014 08:34
226	male	1	13/11/2014 08:47	13/11/2014 10:10
322	female	1	10/10/2014 08:33	10/10/2014 09:51
196	male	1	12/11/2014 07:14	12/11/2014 07:44
660	male	1	09/08/2014 07:27	09/08/2014 08:05
9	male	1	12/02/2014 07:17	12/02/2014 16:00
80	male	1	12/02/2014 07:17	12/02/2014 08:03
187	male	1	12/02/2014 07:17	12/02/2014 07:38
267	male	1	12/02/2014 07:17	12/02/2014 11:35
1	female	1	27/11/2013 19:05
963	male	1	07/08/2014 08:21	07/08/2014 08:55
144	female	1	12/10/2014 07:57	12/10/2014 08:17
16	female	1	11/05/2014 08:43	11/05/2014 09:15
612	male	1	11/06/2014 08:33	11/06/2014 08:37
3226	male	1	27/11/2014 07:53	27/11/2014 08:07
318	female	1	10/10/2014 07:33	10/10/2014 09:26
414	female	1	14/07/2014 09:48	14/07/2014 10:52
493	female	1	16/12/2014 06:43	16/12/2014 07:42
159	female	1	09/05/2014 07:34	09/05/2014 09:17
174	male	1	08/06/2014 14:10	08/06/2014 14:34
382	female	1	12/10/2014 14:03	12/10/2014 14:16
424	male	1	14/11/2014 06:50	14/11/2014 07:39
740	male	1	27/06/2014 07:15	27/06/2014 08:32
205	female	1	12/05/2014 07:44	12/05/2014 08:31
180	male	1	13/06/2014 07:48	13/06/2014 08:08
477	male	1	15/05/2015 09:16	15/05/2015 09:58
300	male	1	07/08/2014 08:37	07/08/2014 09:29
416	male	1	14/10/2014 07:50	14/10/2014 08:48
420	female	1	03/11/2015 09:23	03/11/2015 09:32
775	female	1	22/05/2015 07:54	22/05/2015 08:02
150	female	1	10/10/2014 09:08	10/10/2014 09:28
611	female	1	20/08/2014 14:43	20/08/2014 14:48
87	female	1	11/04/2014 08:42	11/04/2014 10:03
295	female	1	18/11/2014 06:48	18/11/2014 07:33
119	male	1	09/08/2014 13:33	09/08/2014 13:57
168	female	1	12/04/2014 06:50	12/04/2014 08:30
688	male	1	19/06/2014 09:57	19/06/2014 10:09
914	female	1	09/09/2014 09:40	09/09/2014 09:56
1773	female	1	16/06/2014 08:43	16/06/2014 10:00
1791	female	1	17/11/2014 08:31	17/11/2014 08:58
381	female	1	26/09/2014 06:53	26/09/2014 08:52
235	male	1	07/08/2014 08:13	07/08/2014 09:22
945	male	1	24/06/2014 07:23	24/06/2014 08:48
384	male	1	10/03/2014 12:30	10/03/2014 13:43
751	male	1	18/11/2014 07:21	18/11/2014 07:37
110	male	1	07/02/2014 13:47	07/02/2014 14:01
233	male	1	06/09/2014 08:55	06/09/2014 10:15
2669	female	1	23/12/2014 13:17	23/12/2014 13:32
419	female	1	07/09/2014 07:53	07/09/2014 10:43
168	male	1	13/10/2014 08:06	13/10/2014 08:28
25	male	1	19/11/2014 14:18	20/11/2014 15:39
958	female	1	31/10/2014 07:46	31/10/2014 07:53
349	female	1	18/09/2014 10:05	18/09/2014 10:18
2794	female	1	24/12/2014 09:08	24/12/2014 09:13
693	female	1	22/09/2014 08:27	22/09/2014 09:10
478	male	1	28/08/2014 09:34	28/08/2014 10:13
1504	male	1	07/11/2014 13:45	07/11/2014 13:57
2934	male	1	26/08/2014 07:40	26/08/2014 08:10
17	male	1	09/03/2014 08:15	09/03/2014 08:31
3942	female	1	31/10/2014 07:36	31/10/2014 08:33
1592	male	1	15/12/2014 08:09	15/12/2014 08:13
3639	male	1	29/10/2014 09:53	29/10/2014 10:07
183	male	1	15/08/2014 07:58	15/08/2014 13:35
236	male	1	17/06/2014 08:43	17/06/2014 14:41
245	male	1	15/08/2014 07:58	15/08/2014 08:58
266	male	1	17/06/2014 08:43	17/06/2014 09:17
588	female	1	20/08/2014 07:43	20/08/2014 09:26
2126	male	1	18/06/2014 08:45	18/06/2014 09:06
544	male	1	10/06/2014 08:29	10/06/2014 08:59
120	female	1	11/10/2014 08:44	11/10/2014 09:58
259	female	1	11/10/2014 08:44	11/10/2014 09:41
376	female	1	26/12/2014 07:52	26/12/2014 08:02
1601	male	1	05/12/2015 09:19	05/12/2015 09:29
2242	male	1	17/03/2015 08:45	17/03/2015 09:24
82	female	1	11/04/2014 08:26	11/04/2014 08:37
572	female	1	18/12/2014 07:47	18/12/2014 07:55
251	female	1	22/10/2014 09:47	22/10/2014 11:25
297	female	1	22/10/2014 09:47	22/10/2014 09:55
14	female	1	21/10/2014 07:46	21/10/2014 07:49
47	male	1	08/04/2014 07:40	08/04/2014 08:26
345	female	1	27/02/2015 08:38	27/02/2015 08:45
128	female	1	04/08/2015 07:35	04/08/2015 07:44
419	male	1	08/11/2014 07:44	08/11/2014 10:32
1093	male	1	08/11/2014 07:44	08/11/2014 08:46
259	male	1	08/06/2014 08:24	08/06/2014 10:50
70	female	1	27/04/2015 07:40
380	female	1	27/04/2015 07:40	27/04/2015 07:53
7	male	1	07/01/2014 07:54	07/01/2014 09:57
199	female	1	12/05/2014 07:13	12/05/2014 08:20
850	female	1	23/04/2015 07:59	23/04/2015 08:47
29	female	1	12/04/2014 07:06	12/04/2014 07:28
69	female	1	12/04/2014 07:06	12/04/2014 07:34
94	female	1	12/04/2014 07:06	12/04/2014 07:34
75	female	1	12/03/2014 09:07	12/03/2014 09:14
545	female	1	31/10/2014 08:07	31/10/2014 08:43
140	male	1	03/11/2015 07:49	03/11/2015 11:08
132	male	1	10/09/2014 08:18	10/09/2014 09:52
325	male	1	22/07/2014 08:24	22/07/2014 08:39
328	male	1	22/04/2015 07:44	22/04/2015 07:54
19	female	1	27/02/2015 13:36	03/02/2015 12:10
226	female	1	27/02/2015 13:36	27/02/2015 14:11
242	female	1	18/06/2014 08:31	18/06/2014 08:54
241	male	1	16/01/2015 09:02	16/01/2015 09:53
43	female	1	03/04/2015 07:38	03/04/2015 08:09
352	female	1	20/04/2015 16:12	20/04/2015 16:21
1490	male	1	29/07/2014 11:24	29/07/2014 13:16
54	male	1	15/12/2014 10:44	15/12/2014 10:56
55	male	1	06/03/2014 07:45	06/03/2014 07:51
912	male	1	23/12/2014 07:03	23/12/2014 07:52
57	female	1	09/04/2014 06:49	09/04/2014 07:35
513	male	1	16/12/2014 09:28	16/12/2014 09:40
924	male	1	26/06/2014 08:15	26/06/2014 08:38
36	female	1	06/02/2014 07:28	06/02/2014 08:08
752	female	1	17/12/2014 08:41	17/12/2014 10:09
1962	female	1	17/12/2014 08:41	17/12/2014 08:51
129	male	1	10/03/2014 08:58	10/03/2014 09:09
892	female	1	28/11/2014 11:17	28/11/2014 13:26
95	female	1	11/05/2014 12:01	11/05/2014 14:05
82	female	1	01/09/2015 11:06	01/09/2015 11:08
364	male	1	08/12/2014 16:26	13/08/2014 08:38
509	male	1	08/12/2014 16:26	08/12/2014 16:32
43	female	1	07/10/2014 08:10	14/07/2014 09:55
198	female	1	07/10/2014 08:10
1318	female	1	07/10/2014 08:10	07/10/2014 09:09
3323	male	1	25/05/2015 07:36	25/05/2015 07:57
1337	male	1	27/03/2015 09:08	27/03/2015 09:30
94	male	1	07/04/2014 08:12	07/04/2014 14:55
196	male	1	07/04/2014 08:12	07/04/2014 09:23
56	female	1	04/03/2015 15:00	04/03/2015 15:08
236	female	1	13/05/2015 08:14	13/05/2015 08:42
149	female	1	13/01/2015 09:00	13/01/2015 09:03
66	female	1	05/05/2015 06:52	05/05/2015 07:53
886	male	1	04/06/2015 13:26	04/07/2015 12:24
3641	male	1	29/10/2014 09:59	29/10/2014 10:21
95	female	1	13/10/2014 08:32	13/10/2014 08:37
90	female	1	06/06/2014 08:06	06/06/2014 08:16
123	female	1	04/09/2015 07:41	04/09/2015 08:51
1150	female	1	04/09/2015 07:41	04/09/2015 07:49
194	female	1	26/02/2015 10:27	26/02/2015 10:34
18	female	1	07/08/2014 14:36	07/09/2014 10:03
126	female	1	07/08/2014 14:36	07/08/2014 14:44
7	male	1	01/05/2015 10:18	01/07/2015 16:03
3571	female	1	28/07/2014 13:47	28/07/2014 13:58
414	female	1	28/06/2014 00:41	30/06/2014 09:42
359	male	1	13/08/2014 08:17	13/08/2014 08:26
3463	female	1	28/11/2014 13:27	28/11/2014 13:36
174	male	1	18/08/2014 07:53	18/08/2014 08:38
193	male	1	19/06/2014 07:51	19/06/2014 07:52
1170	female	1	24/03/2015 09:14	24/03/2015 09:59
3135	female	1	24/03/2015 09:14	24/03/2015 09:22
83	male	1	08/07/2014 12:47	08/07/2014 13:33
438	female	1	26/06/2014 07:55	26/06/2014 08:37
598	male	1	29/07/2014 15:49	29/07/2014 16:02
658	male	1	14/07/2014 15:54	14/07/2014 16:23
979	female	1	21/07/2014 09:38	21/07/2014 09:56
902	female	1	24/04/2015 12:51	24/04/2015 14:15
463	male	1	11/11/2014 09:28	11/11/2014 09:56
783	male	1	17/04/2015 09:59	21/04/2015 14:29
2419	male	1	17/04/2015 09:59	17/04/2015 17:46
357	female	1	21/07/2014 15:59	21/07/2014 16:03
131	female	1	06/10/2014 08:21	06/10/2014 08:38
1079	female	1	06/10/2014 08:21	06/10/2014 08:42
411	female	1	11/11/2014 07:08	11/11/2014 07:19
206	female	1	16/09/2014 07:37	16/09/2014 07:54
693	female	1	14/10/2014 15:29	14/10/2014 15:32
289	female	1	06/11/2014 08:18	06/11/2014 08:25
280	female	1	08/06/2014 18:45	08/07/2014 07:39
666	male	1	25/06/2014 07:30	25/06/2014 08:10
97	female	1	09/04/2014 07:12	09/04/2014 09:16
861	male	1	27/10/2014 09:43	27/10/2014 09:58
3232	male	1	27/10/2014 09:43	27/10/2014 09:48
3277	female	1	27/06/2014 09:02	27/06/2014 09:07
386	female	1	26/11/2014 08:40	26/11/2014 09:25
358	female	1	08/05/2014 06:49	08/05/2014 07:39
200	female	1	12/12/2014 09:41	12/12/2014 10:11
879	female	1	19/08/2014 09:01	19/08/2014 15:00
2168	female	1	19/08/2014 09:01	19/08/2014 09:57
92	female	1	12/03/2014 14:43	12/03/2014 15:50
684	male	1	22/10/2014 07:39	22/10/2014 07:59
1502	male	1	13/10/2014 14:30	13/10/2014 14:36
2015	male	1	18/11/2014 09:18	18/11/2014 09:43
2658	male	1	23/12/2014 10:03	23/12/2014 10:31
213	female	1	11/07/2014 09:16	11/07/2014 09:53
386	female	1	09/12/2014 09:25	09/12/2014 14:39
726	female	1	23/09/2014 09:33	23/09/2014 10:10
1404	female	1	09/12/2014 09:25	09/12/2014 09:33
788	male	1	16/10/2014 11:01	16/10/2014 11:11
2022	male	1	16/10/2014 11:01	16/10/2014 11:11
914	male	1	20/06/2014 18:05	23/06/2014 15:19
2	male	1	23/07/2014 15:18	08/01/2014 20:02
499	male	1	23/07/2014 15:18	23/07/2014 16:01
33	male	1	13/08/2014 08:28	13/08/2014 08:45
34	male	1	07/04/2014 09:09	07/04/2014 09:12
663	male	1	14/10/2014 08:21	14/10/2014 09:46
1002	male	1	07/08/2014 09:24	07/08/2014 09:34
817	female	1	26/11/2014 08:36	26/11/2014 08:58
2941	female	1	23/10/2014 11:39	23/10/2014 16:18
3118	female	1	26/11/2014 08:36	26/11/2014 09:16
70	female	1	26/02/2015 08:58	26/02/2015 10:45
2110	female	1	26/02/2015 08:58	26/02/2015 09:02
47	female	1	14/07/2014 09:35	14/07/2014 14:02
1681	female	1	14/07/2014 09:35	14/07/2014 09:54
130	male	1	10/09/2014 08:56	10/09/2014 09:09
349	male	1	07/09/2014 07:32	07/09/2014 07:52
141	female	1	10/09/2014 07:31	10/09/2014 08:03
33	male	1	09/04/2014 07:10	09/04/2014 08:23
272	male	1	16/10/2014 07:30	16/10/2014 08:19
542	male	1	16/10/2014 07:30	16/10/2014 09:56
1264	female	1	28/10/2014 08:31	28/10/2014 08:49
520	female	1	30/07/2014 07:14	30/07/2014 08:13
269	female	1	15/09/2014 07:33	15/09/2014 08:24
299	female	1	17/07/2014 07:53	17/07/2014 08:57
676	male	1	22/10/2014 07:19	22/10/2014 07:40
839	male	1	28/08/2014 07:48	28/08/2014 09:35
78	male	1	28/05/2014 07:58	06/05/2014 15:32
2359	male	1	20/08/2014 09:28	20/08/2014 09:52
2270	female	1	17/07/2014 10:51	17/07/2014 10:55
500	female	1	28/05/2015 13:24	28/05/2015 13:55
1836	female	1	16/12/2014 09:03	16/12/2014 10:07
291	male	1	09/09/2014 15:58	09/09/2014 16:11
365	male	1	12/10/2014 15:14	12/10/2014 15:24
525	male	1	16/10/2014 07:58	16/10/2014 08:09
121	female	1	21/07/2014 08:35	21/07/2014 08:48
85	male	1	19/12/2014 06:48	19/12/2014 07:53
238	female	1	06/06/2014 07:45	06/06/2014 08:25
62	female	1	06/04/2014 08:06	06/04/2014 09:03
116	female	1	06/09/2014 06:55	06/09/2014 08:10
590	male	1	19/09/2014 07:27	19/09/2014 08:00
811	male	1	26/05/2015 13:40	26/05/2015 13:52
45	female	1	16/04/2015 07:45	16/04/2015 08:39
1246	male	1	11/12/2014 07:26	11/12/2014 07:33
175	female	1	24/11/2014 09:37	24/11/2014 09:42
1024	female	1	25/12/2014 07:31	25/12/2014 08:14
37	female	1	07/07/2014 08:52	07/07/2014 10:37
815	female	1	07/07/2014 08:52	07/07/2014 10:36
341	male	1	16/07/2014 09:35	16/07/2014 10:15
199	male	1	04/10/2015 13:52	04/10/2015 14:09
872	male	1	19/11/2014 11:09	19/11/2014 11:12
2256	male	1	19/11/2014 11:09	19/11/2014 15:04
987	female	1	19/03/2015 07:36	19/03/2015 07:59
1090	female	1	22/07/2014 08:46	22/07/2014 10:08
363	female	1	09/11/2014 08:18	09/11/2014 08:29
118	female	1	11/06/2014 10:50	11/06/2014 10:55
103	male	1	16/06/2014 08:33	16/06/2014 08:53
193	female	1	11/11/2014 13:25	11/11/2014 14:03
1161	male	1	31/07/2014 07:35	31/07/2014 07:47
539	male	1	16/06/2014 15:09	16/06/2014 15:15
445	male	1	15/12/2014 06:58	15/12/2014 07:41
3511	female	1	28/07/2014 08:20	28/07/2014 09:39
90	male	1	10/07/2014 07:21	10/07/2014 15:17
288	male	1	10/07/2014 07:21	10/07/2014 08:38
235	female	1	08/06/2014 07:37	08/06/2014 08:42
130	male	1	29/10/2014 13:34	29/10/2014 15:32
3668	male	1	29/10/2014 13:34	29/10/2014 13:50
84	female	1	11/11/2014 13:19	11/11/2014 13:22
215	female	1	29/12/2014 14:04	29/12/2014 14:06
463	female	1	11/05/2014 08:10	11/05/2014 08:27
284	male	1	19/08/2014 13:35	22/08/2014 09:29
320	male	1	19/08/2014 13:35	19/08/2014 13:51
123	male	1	23/09/2014 07:11	23/09/2014 10:21
201	male	1	23/09/2014 07:11	10/07/2014 10:16
712	male	1	23/09/2014 07:11	23/09/2014 08:15
393	female	1	28/10/2014 07:37	28/10/2014 07:50
428	male	1	08/05/2014 07:38	08/05/2014 08:47
2330	male	1	22/09/2014 07:10	22/09/2014 07:48
10	female	1	11/03/2014 09:50	11/03/2014 11:54
24	female	1	11/03/2014 09:50	11/03/2014 10:44
298	female	1	08/11/2014 14:04	08/11/2014 14:25
1076	female	1	26/06/2014 08:03	26/06/2014 08:12
307	female	1	26/08/2014 10:42	28/08/2014 16:02
3044	female	1	26/08/2014 10:42	26/08/2014 11:03
3342	female	1	26/08/2014 10:42	28/08/2014 16:02
196	female	1	13/08/2014 09:07	13/08/2014 09:12
19	female	1	10/01/2014 10:38	10/01/2014 10:51
121	female	1	11/06/2014 11:21	11/07/2014 07:16
732	male	1	23/12/2014 10:08	23/12/2014 10:12
411	female	1	27/11/2014 07:48	27/11/2014 08:49
762	male	1	24/10/2014 06:45	24/10/2014 07:20
383	female	1	23/12/2014 06:32	23/12/2014 07:48
785	male	1	25/11/2014 15:18	25/11/2014 15:26
292	female	1	11/10/2014 14:51	11/10/2014 15:10
125	female	1	07/08/2014 08:19	07/08/2014 08:41
134	male	1	08/08/2014 06:51	08/08/2014 08:40
230	male	1	08/08/2014 06:51	08/08/2014 09:13
398	male	1	25/06/2014 07:33	25/06/2014 07:53
490	female	1	29/12/2014 06:48	29/12/2014 07:34
501	male	1	29/09/2014 06:42	29/09/2014 07:48
1390	male	1	28/07/2014 08:24	28/07/2014 10:20
323	female	1	22/12/2014 09:33	22/12/2014 09:41
381	female	1	27/10/2014 08:30	27/10/2014 09:32
9	female	1	11/03/2014 10:13	11/03/2014 11:52
25	female	1	11/03/2014 10:13	11/03/2014 10:51
336	female	1	23/12/2014 08:02	23/12/2014 08:15
604	male	1	19/12/2014 10:37	19/12/2014 10:44
420	male	1	14/10/2014 07:58	14/10/2014 08:57
521	female	1	30/12/2014 07:39	30/12/2014 07:49
759	female	1	26/08/2014 10:17	26/08/2014 11:02
726	female	1	18/06/2014 08:06	18/06/2014 08:27
28	female	1	10/01/2014 09:43	10/01/2014 09:50
589	female	1	19/09/2014 07:45	19/09/2014 07:59
1083	female	1	22/07/2014 08:37	22/07/2014 09:53
74	female	1	12/08/2014 06:41	12/08/2014 08:19
2956	female	1	25/09/2014 08:46	25/09/2014 09:11
2998	female	1	24/10/2014 08:06	24/10/2014 08:12
3181	female	1	26/09/2014 13:47	28/09/2014 08:33
1605	female	1	14/10/2014 08:43	14/10/2014 08:54
871	male	1	17/07/2014 08:51	17/07/2014 10:00
19	male	1	09/04/2014 10:18	09/04/2014 14:28
3769	female	1	29/07/2014 13:33	29/07/2014 14:26
355	male	1	13/08/2014 07:21	13/08/2014 08:21
13	male	1	09/04/2014 07:29	09/04/2014 08:08
29	male	1	06/03/2014 07:37	06/03/2014 07:58
712	male	1	17/06/2014 08:21	17/06/2014 15:24
1923	male	1	17/06/2014 08:21	17/06/2014 09:08
1121	male	1	07/09/2014 07:39	07/09/2014 08:27
2727	female	1	22/10/2014 08:41	22/10/2014 08:56
79	male	1	11/11/2014 09:40	11/11/2014 09:46
147	male	1	11/11/2014 09:40	11/11/2014 11:17
43	female	1	06/03/2014 07:54	06/03/2014 10:02
65	female	1	06/03/2014 07:54	06/03/2014 08:16
660	female	1	15/07/2014 06:43	15/07/2014 07:54
730	male	1	24/11/2014 10:11	24/11/2014 10:25
936	male	1	30/12/2014 12:22	30/12/2014 13:27
59	male	1	16/12/2014 08:12	16/12/2014 08:29
174	male	1	16/12/2014 08:12	16/12/2014 09:01
103	male	1	04/09/2015 10:29	04/09/2015 11:03
1239	male	1	04/09/2015 10:29	04/09/2015 11:11
16	female	1	03/02/2015 07:47	03/02/2015 08:02
615	female	1	23/01/2015 12:39	23/01/2015 13:05
185	female	1	18/08/2014 13:48	18/08/2014 13:55
300	female	1	18/08/2014 13:48	18/08/2014 14:16
730	male	1	28/01/2015 08:13	28/01/2015 08:25
122	male	1	05/07/2015 15:04	05/07/2015 15:09
71	male	1	07/04/2014 10:06	07/04/2014 10:29
193	male	1	09/08/2014 08:49	09/08/2014 09:42
130	female	1	16/07/2014 09:35	16/07/2014 09:40
59	female	1	09/08/2014 08:01	09/08/2014 08:12
97	female	1	09/08/2014 08:01	09/08/2014 08:16
1762	male	1	16/09/2014 08:36	16/09/2014 08:45
891	female	1	09/09/2014 08:21	09/09/2014 09:09
3219	male	1	29/09/2014 07:38	29/09/2014 07:50
55	female	1	06/04/2014 06:32	06/04/2014 08:21
173	female	1	03/10/2015 13:37	13/03/2015 11:00
1386	female	1	03/10/2015 13:37	03/10/2015 13:46
196	female	1	11/11/2014 13:32	11/11/2014 14:21
208	female	1	11/11/2014 13:32	11/12/2014 15:13
325	female	1	11/11/2014 13:32	11/11/2014 13:36
348	female	1	11/11/2014 13:32	11/12/2014 08:04
3325	female	1	28/10/2014 07:17	28/10/2014 07:34
35	female	1	09/03/2014 09:03	09/04/2014 15:06
37	female	1	09/03/2014 09:03	09/03/2014 09:11
74	female	1	09/03/2014 09:03	09/04/2014 08:13
281	female	1	14/07/2014 08:42	14/07/2014 14:57
649	female	1	14/07/2014 08:42	14/07/2014 14:19
1675	female	1	14/07/2014 08:42	14/07/2014 09:42
67	female	1	11/05/2014 06:54	11/05/2014 07:50
331	male	1	06/12/2014 07:58	06/12/2014 08:44
322	male	1	16/12/2014 07:02	16/12/2014 07:27
361	male	1	25/06/2014 07:24	25/06/2014 08:40
260	female	1	30/10/2014 07:00	30/10/2014 07:15
1400	male	1	07/11/2014 07:07	07/11/2014 08:06
218	male	1	11/03/2014 08:35	11/03/2014 16:27
1394	male	1	06/12/2014 07:40	06/12/2014 08:20
699	male	1	25/11/2014 07:25	25/11/2014 07:40
106	male	1	09/05/2014 07:36	09/05/2014 08:08
679	male	1	25/06/2014 08:43	25/06/2014 09:30
790	male	1	16/07/2014 08:49	16/07/2014 11:14
141	male	1	06/04/2014 10:16	06/04/2014 10:22
657	female	1	14/07/2014 15:33	14/07/2014 15:45
1747	female	1	14/07/2014 15:33	14/07/2014 15:43
22	male	1	12/09/2014 08:51	12/09/2014 09:02
90	male	1	07/07/2014 08:51	07/07/2014 09:50
302	male	1	09/09/2014 07:37	09/09/2014 08:03
818	male	1	19/06/2014 07:37	19/06/2014 14:44
63	female	1	12/03/2014 10:24	12/03/2014 11:11
141	male	1	12/10/2014 07:47	12/10/2014 07:54
797	male	1	27/08/2014 07:55	27/08/2014 09:06
205	female	1	07/07/2014 07:52	07/07/2014 08:20
269	female	1	08/11/2014 08:08	08/11/2014 08:34
919	female	1	11/10/2014 08:14	11/10/2014 08:21
3198	female	1	29/12/2014 08:33	29/12/2014 08:52
3556	female	1	30/09/2014 09:07	30/09/2014 14:11
1156	female	1	25/09/2014 10:31	25/09/2014 14:26
3089	male	1	26/09/2014 08:30	26/09/2014 08:47
13	male	1	11/03/2014 08:17	11/03/2014 08:29
282	male	1	15/09/2014 08:55	15/09/2014 08:59
154	male	1	11/05/2014 14:36	11/05/2014 15:14
52	female	1	09/05/2014 10:26	09/05/2014 10:30
56	female	1	09/05/2014 10:26	09/06/2014 14:05
72	female	1	09/05/2014 10:26	09/05/2014 10:29
1456	female	1	29/07/2014 09:19	29/07/2014 09:22
30	male	1	24/07/2014 09:01	24/07/2014 09:18
35	male	1	25/07/2014 07:37	25/07/2014 08:29
141	female	1	11/05/2014 09:31	11/05/2014 10:23
958	male	1	27/06/2014 15:50	27/06/2014 15:58
158	female	1	20/10/2014 08:34	20/10/2014 08:38
485	male	1	18/06/2014 08:24	18/06/2014 08:34
346	female	1	19/11/2014 09:51	19/11/2014 10:05
404	male	1	07/09/2014 08:09	07/09/2014 09:51
1191	male	1	07/09/2014 08:09	07/09/2014 10:05
689	female	1	19/06/2014 10:21	19/06/2014 10:26
744	female	1	25/11/2014 13:04	25/11/2014 13:10
3008	female	1	25/11/2014 13:04	25/11/2014 14:14
229	male	1	15/07/2014 13:51	15/07/2014 14:47
1977	male	1	15/07/2014 13:51	15/07/2014 16:14
3755	male	1	29/07/2014 13:28	29/07/2014 13:50
31	female	1	06/03/2014 07:53	06/03/2014 08:47
207	female	1	08/05/2014 07:57	13/08/2014 08:36
310	female	1	08/05/2014 07:57	08/11/2014 13:55
377	female	1	08/05/2014 07:57	08/05/2014 08:08
853	male	1	29/08/2014 07:55	29/08/2014 08:04
1307	male	1	29/08/2014 07:55	29/08/2014 08:06
1310	male	1	30/09/2014 07:54	30/09/2014 08:41
394	male	1	25/07/2014 07:47	25/07/2014 09:03
19	male	1	06/02/2014 08:07	06/02/2014 08:26
707	male	1	22/09/2014 09:29	22/09/2014 10:02
782	male	1	22/09/2014 09:29	22/09/2014 10:27
6	male	1	07/02/2014 15:15	07/02/2014 15:35
18	male	1	17/07/2014 04:12	17/07/2014 12:01
680	male	1	17/11/2014 07:26	17/11/2014 08:07
224	male	1	09/08/2014 08:32	09/08/2014 08:36
1007	male	1	21/07/2014 08:31	21/07/2014 11:08
460	male	1	28/10/2014 15:44	28/10/2014 15:55
655	male	1	24/06/2014 12:49	24/06/2014 13:36
285	male	1	08/11/2014 08:13	08/11/2014 10:07
1113	male	1	08/11/2014 08:13	08/11/2014 09:09
385	female	1	26/06/2014 14:15	27/06/2014 10:35
934	female	1	26/06/2014 14:15	26/06/2014 15:43
1249	male	1	11/12/2014 06:34	11/12/2014 07:47
192	female	1	10/06/2014 10:10	10/06/2014 10:50
34	female	1	16/06/2014 06:50	16/06/2014 09:56
105	female	1	11/10/2014 07:38	11/10/2014 08:03
166	female	1	09/12/2014 08:18	09/12/2014 09:05
200	female	1	16/06/2014 06:50	16/06/2014 08:38
287	female	1	19/08/2014 07:09	19/08/2014 07:52
727	male	1	23/07/2014 10:24	23/07/2014 10:40
187	female	1	08/07/2014 06:49	08/07/2014 08:18
357	male	1	12/10/2014 07:34	12/10/2014 07:57
23	female	1	17/11/2014 14:10	18/11/2014 16:07
248	male	1	07/07/2014 13:27	07/07/2014 13:42
908	male	1	27/08/2014 13:34	27/08/2014 13:45
554	female	1	19/08/2014 12:41	19/08/2014 13:44
1599	female	1	15/12/2014 08:00	15/12/2014 08:26
251	male	1	07/02/2014 08:05	07/02/2014 08:59
1378	male	1	07/10/2014 12:49	07/10/2014 16:13
1803	female	1	17/11/2014 08:52	17/11/2014 09:07
103	female	1	07/03/2014 08:04	07/03/2014 09:34
111	female	1	20/11/2014 07:01	20/11/2014 08:42
346	female	1	20/11/2014 07:01	20/11/2014 08:32
637	female	1	20/11/2014 07:01	20/11/2014 08:18
619	female	1	18/12/2014 06:51	18/12/2014 10:39
765	female	1	18/12/2014 06:51	18/12/2014 07:16
67	female	1	10/06/2014 07:54	10/06/2014 07:58
360	female	1	03/09/2015 07:15	03/09/2015 07:33
203	female	1	12/05/2014 06:46	12/05/2014 07:18
203	male	1	15/09/2014 10:34	15/09/2014 16:05
216	male	1	15/09/2014 10:34	15/09/2014 11:18
927	female	1	29/10/2014 11:10	29/10/2014 11:18
1004	male	1	10/08/2014 14:57	10/08/2014 15:18
608	female	1	06/05/2014 10:02	06/05/2014 10:17
1351	female	1	28/07/2014 06:57	28/07/2014 08:06
3458	female	1	28/07/2014 06:57	28/07/2014 08:30
97	female	1	10/07/2014 14:54	10/07/2014 15:39
234	female	1	16/12/2014 07:54	16/12/2014 08:07
448	male	1	06/11/2014 07:59	06/11/2014 09:04
17	female	1	06/10/2014 08:50	06/10/2014 09:45
90	female	1	06/10/2014 08:50	06/10/2014 09:14
3154	male	1	26/11/2014 13:24	26/11/2014 13:42
251	female	1	10/08/2014 10:37	10/08/2014 11:14
359	male	1	25/06/2014 08:43	25/06/2014 08:56
289	female	1	10/09/2014 08:02	10/09/2014 09:53
142	male	1	09/09/2014 08:44	09/09/2014 09:06
247	male	1	17/09/2014 07:54	17/09/2014 08:16
514	male	1	24/07/2014 08:35	24/07/2014 09:08
585	male	1	29/07/2014 08:34	29/07/2014 09:37
181	female	1	22/04/2015 11:14	22/04/2015 11:16
730	female	1	22/04/2015 11:14	23/04/2015 08:22
256	female	1	16/03/2015 07:56	16/03/2015 08:14
458	male	1	15/09/2014 15:05	15/09/2014 15:23
833	male	1	27/10/2014 13:13	27/10/2014 14:00
877	male	1	28/11/2014 06:54	28/11/2014 07:58
168	male	1	06/05/2014 08:22	06/05/2014 08:44
432	female	1	12/12/2014 09:51	12/12/2014 09:59
67	female	1	07/04/2014 07:51	07/04/2014 07:57
119	male	1	10/03/2014 15:21	10/03/2014 15:34
558	female	1	08/05/2014 14:57	08/05/2014 15:44
103	female	1	09/03/2014 08:02	09/03/2014 08:18
479	male	1	29/08/2014 07:27	29/08/2014 08:29
11	female	1	20/11/2014 09:25	20/11/2014 12:04
541	male	1	30/07/2014 09:18	30/07/2014 09:43
3179	male	1	27/09/2014 20:42	28/09/2014 07:52
431	male	1	06/12/2014 08:09	06/12/2014 08:14
144	female	1	19/12/2014 12:08	19/12/2014 13:18
578	female	1	19/08/2014 07:53	19/08/2014 09:06
2241	female	1	19/08/2014 07:53	19/08/2014 15:44
2044	male	1	17/12/2014 20:22	17/12/2014 23:31
5	male	1	09/08/2014 09:30	09/08/2014 10:03
110	male	1	09/08/2014 09:30	09/08/2014 09:43
693	female	1	22/09/2014 14:29	22/09/2014 14:51
1302	male	1	06/11/2014 09:19	06/11/2014 09:23
119	male	1	23/10/2014 10:31	23/10/2014 10:41
1	male	1	09/03/2014 10:32	09/09/2014 12:47
2242	female	1	19/12/2014 08:25	19/12/2014 08:51
128	female	1	08/12/2014 07:41	13/08/2014 07:48
146	female	1	08/12/2014 07:41	13/08/2014 08:22
328	female	1	08/12/2014 07:41	08/12/2014 08:04
71	female	1	10/06/2014 13:34	10/06/2014 14:34
137	female	1	12/09/2014 13:45	12/09/2014 13:57
457	female	1	08/05/2014 08:22	08/05/2014 09:13
49	female	1	12/02/2014 09:00	12/02/2014 09:32
3453	male	1	30/12/2014 19:22	30/12/2014 23:58
539	male	1	13/06/2014 07:18	13/06/2014 08:15
804	female	1	25/04/2015 15:19	27/04/2015 07:43
378	female	1	21/11/2014 07:58	21/11/2014 08:02
556	male	1	18/11/2014 07:09	18/11/2014 08:44
196	female	1	18/08/2014 10:48	18/08/2014 11:18
463	male	1	14/04/2015 07:58	14/04/2015 08:08
181	female	1	06/05/2014 07:14	06/05/2014 08:02
180	male	1	25/08/2014 06:44	25/08/2014 13:39
1038	male	1	25/08/2014 06:44	25/08/2014 07:43
35	male	1	09/04/2014 07:39	09/04/2014 08:26
29	female	1	12/01/2014 07:22	12/01/2014 09:11
9	female	1	09/03/2014 08:10	09/03/2014 08:37
42	male	1	06/03/2014 07:47	06/03/2014 14:19
173	male	1	06/03/2014 07:47	06/05/2014 09:32
223	male	1	06/03/2014 07:47	06/03/2014 08:35
711	female	1	17/11/2014 09:40	17/11/2014 09:44
863	female	1	28/10/2014 08:14	28/10/2014 09:54
704	female	1	23/09/2014 06:44	23/09/2014 07:59
402	male	1	18/07/2014 07:32	18/07/2014 15:32
753	male	1	18/07/2014 07:32	18/07/2014 15:41
128	female	1	24/09/2014 06:40	24/09/2014 09:41
465	female	1	18/06/2014 06:32	18/06/2014 07:33
42	male	1	08/04/2014 06:44	08/04/2014 07:46
885	male	1	29/09/2014 06:31	29/09/2014 07:33
33	male	1	08/04/2014 07:50	08/04/2014 08:18
210	male	1	14/07/2014 07:56	14/07/2014 08:36
255	male	1	09/12/2014 08:30	09/12/2014 09:25
573	female	1	17/06/2014 08:56	17/06/2014 09:07
310	male	1	21/07/2014 09:22	21/07/2014 10:27
213	female	1	07/07/2014 08:12	07/07/2014 08:31
297	female	1	07/07/2014 08:12	07/07/2014 13:52
77	male	1	12/08/2014 06:57	12/08/2014 10:10
151	male	1	12/08/2014 06:57	12/08/2014 09:19
1345	male	1	08/12/2014 11:14	08/12/2014 13:55
1066	male	1	03/09/2015 08:02	03/09/2015 08:08
785	female	1	19/06/2014 07:38	19/06/2014 08:05
14	female	1	10/02/2014 07:46	10/02/2014 14:38
137	female	1	10/02/2014 07:46	15/10/2014 07:51
181	female	1	10/02/2014 07:46	10/02/2014 08:10
1745	female	1	10/02/2014 07:46	15/10/2014 07:40
1749	female	1	10/02/2014 07:46	15/10/2014 07:47
197	female	1	13/11/2014 06:41	13/11/2014 09:34
213	female	1	13/11/2014 06:41	13/11/2014 07:32
209	female	1	24/11/2014 08:04	24/11/2014 08:10
273	female	1	24/11/2014 08:04	25/11/2014 09:30
8	female	1	11/03/2014 07:00	11/03/2014 07:26
23	female	1	11/03/2014 07:00	11/03/2014 09:35
535	male	1	18/08/2014 09:07	18/08/2014 09:29
742	male	1	18/08/2014 09:07	18/08/2014 10:51
917	female	1	30/12/2014 07:02	30/12/2014 07:55
211	female	1	11/07/2014 08:37	11/07/2014 08:53
864	female	1	26/09/2014 07:56	26/09/2014 09:45
361	male	1	23/07/2014 08:36	23/07/2014 10:25
487	male	1	23/07/2014 08:36	23/07/2014 09:10
515	female	1	29/05/2015 06:42	29/05/2015 11:12
1057	female	1	05/08/2015 07:00	06/02/2015 07:35
305	male	1	25/08/2014 14:30	25/08/2014 14:42
643	female	1	17/06/2014 07:09	17/06/2014 07:33
456	male	1	15/08/2014 07:54	15/08/2014 14:09
491	male	1	15/08/2014 07:54	15/08/2014 15:38
134	female	1	11/10/2014 06:44	11/10/2014 07:08
12	female	1	20/05/2015 09:44	20/05/2015 11:24
13	female	1	20/05/2015 09:44	20/05/2015 11:28
47	female	1	20/05/2015 09:44	20/05/2015 11:08
3061	male	1	07/11/2014 06:35	23/07/2014 16:12
2313	female	1	17/07/2014 22:52	18/07/2014 01:55
443	female	1	24/03/2015 07:57	24/03/2015 13:59
749	male	1	27/06/2014 08:49	27/06/2014 09:02
45	female	1	10/02/2014 07:44	10/02/2014 07:58
396	male	1	03/10/2015 13:46	03/10/2015 15:23
323	female	1	07/08/2014 06:46	07/08/2014 08:39
2655	female	1	24/11/2014 06:39	24/11/2014 07:02
2793	female	1	24/11/2014 06:39	24/11/2014 11:35
1191	male	1	27/11/2014 08:16	27/11/2014 08:19
109	male	1	13/11/2014 06:44	13/11/2014 06:57
1467	male	1	13/11/2014 06:44	13/11/2014 11:00
356	male	1	24/06/2014 14:38	25/06/2014 08:37
851	male	1	24/06/2014 14:38	24/06/2014 14:44
854	male	1	24/06/2014 14:38	24/06/2014 21:01
151	female	1	06/03/2014 13:33	06/04/2014 10:14
327	female	1	06/03/2014 13:33	06/03/2014 13:51
68	female	1	12/03/2014 07:51	12/03/2014 08:07
419	female	1	25/06/2014 09:17	25/06/2014 09:29
688	female	1	15/08/2014 09:46	15/08/2014 09:55
693	male	1	17/06/2014 10:14	17/06/2014 10:24
3200	female	1	29/12/2014 08:46	29/12/2014 08:57
601	male	1	23/01/2015 08:38	23/01/2015 08:43
10	female	1	03/05/2015 15:25	03/10/2015 16:23
138	male	1	19/05/2015 10:13	19/05/2015 10:17
80	male	1	01/08/2015 14:12	01/08/2015 14:38
103	male	1	05/05/2015 07:46	05/05/2015 08:09
927	male	1	05/07/2015 08:47	05/07/2015 08:56
145	male	1	13/01/2015 09:46	13/01/2015 09:50
138	male	1	17/04/2015 08:10	17/04/2015 09:14
277	male	1	17/04/2015 08:10	17/04/2015 14:37
343	male	1	04/09/2015 10:14	04/09/2015 10:20
28	male	1	01/06/2015 10:53	01/06/2015 10:58
24	male	1	05/05/2015 09:42	05/05/2015 09:47
251	male	1	04/06/2015 15:16	04/06/2015 15:33
80	male	1	02/11/2015 08:17	02/11/2015 08:30
352	male	1	20/05/2015 07:18	20/05/2015 08:08
952	male	1	27/05/2015 08:23	27/05/2015 08:56
55	male	1	30/03/2015 09:08	04/02/2015 16:20
2108	male	1	26/02/2015 08:55	26/02/2015 09:02
32	male	1	03/03/2015 07:27	03/03/2015 07:52
950	male	1	25/03/2015 07:04	25/03/2015 08:35
453	male	1	27/05/2015 07:41	27/05/2015 14:09
842	male	1	27/05/2015 07:41	27/05/2015 08:39
445	male	1	24/03/2015 06:54	24/03/2015 14:03
744	male	1	23/04/2015 11:17	23/04/2015 11:22
2395	male	1	18/03/2015 08:00	18/03/2015 08:04
885	male	1	31/03/2015 09:42	31/03/2015 09:47
683	male	1	17/07/2014 07:58	17/07/2014 08:44
936	male	1	28/08/2014 07:58	28/08/2014 09:17
1114	female	1	09/10/2014 09:57	09/10/2014 10:12
3349	female	1	28/08/2014 15:33	28/08/2014 17:18
322	male	1	13/01/2015 08:13	13/01/2015 08:26
388	male	1	24/02/2015 07:35	24/02/2015 07:40
516	male	1	20/01/2015 13:34	20/01/2015 13:39
1105	male	1	21/05/2015 11:11	21/05/2015 13:58
48	female	1	01/06/2015 14:04	01/07/2015 16:22
200	male	1	01/09/2015 07:45	01/09/2015 07:54
505	male	1	03/10/2015 09:28	03/10/2015 10:15
132	male	1	19/05/2015 08:44	19/05/2015 08:55
1004	male	1	19/03/2015 09:12	19/03/2015 09:18
90	male	1	10/03/2014 07:03	10/03/2014 09:09
1111	male	1	25/09/2014 07:55	25/09/2014 08:18
352	male	1	03/10/2015 07:51	03/10/2015 08:35
600	male	1	23/01/2015 07:22	23/01/2015 08:17
117	male	1	05/08/2015 09:08	05/08/2015 09:20
186	male	1	03/03/2015 15:31	03/03/2015 15:33
531	male	1	26/02/2015 09:16	26/02/2015 09:19
289	male	1	25/02/2015 15:29	25/02/2015 15:38
26	male	1	09/03/2014 08:38	09/03/2014 08:43
129	male	1	15/10/2014 10:57	15/10/2014 10:59
220	male	1	15/10/2014 10:57	15/10/2014 14:51
727	male	1	13/03/2015 13:13	13/03/2015 13:31
11	male	1	10/01/2014 07:39	10/01/2014 08:43
123	male	1	08/08/2014 09:50	08/08/2014 09:54
422	male	1	23/09/2014 08:20	23/09/2014 09:45
141	male	1	05/06/2015 07:48	05/06/2015 08:01
945	male	1	25/03/2015 07:38	25/03/2015 08:01
18	male	1	02/02/2015 08:35	02/02/2015 08:44
16	male	1	04/01/2015 09:04	04/01/2015 09:13
153	male	1	05/11/2015 07:21	05/11/2015 07:51
205	male	1	15/01/2015 08:25	15/01/2015 08:34
600	male	1	16/04/2015 07:44	16/04/2015 08:52
324	male	1	21/05/2015 07:22	21/05/2015 08:47
107	male	1	03/04/2015 13:50	03/06/2015 08:49
253	male	1	03/04/2015 13:50	03/04/2015 14:11
748	male	1	17/09/2014 09:49	17/09/2014 09:55
351	male	1	20/08/2014 15:14	20/08/2014 15:27
250	male	1	09/12/2014 07:36	09/12/2014 09:13
68	male	1	12/02/2014 07:01	12/02/2014 07:22
71	male	1	04/03/2015 15:17	04/03/2015 15:34
256	male	1	20/03/2015 07:25	20/03/2015 07:34
360	male	1	20/03/2015 06:52	20/03/2015 07:47
700	male	1	24/03/2015 13:37	24/03/2015 14:22
247	male	1	21/04/2015 08:46	21/04/2015 09:33
324	male	1	21/04/2015 08:46	21/04/2015 14:09
353	male	1	21/04/2015 08:46	21/04/2015 09:29
13	male	1	05/06/2015 09:10	05/06/2015 09:30
36	female	1	02/04/2015 07:17	02/04/2015 07:42
182	male	1	26/05/2015 11:18	26/05/2015 11:33
2362	male	1	18/05/2015 07:35	18/05/2015 07:38
488	male	1	20/01/2015 13:28	20/01/2015 14:19
176	male	1	04/09/2015 13:17	04/09/2015 13:49
69	male	1	03/04/2015 15:01	03/05/2015 08:21
99	male	1	03/04/2015 15:01	03/04/2015 15:06
2108	female	1	16/04/2015 07:01	16/04/2015 07:07
592	male	1	13/04/2015 11:05	13/04/2015 11:12
180	male	1	26/05/2015 08:40	26/05/2015 09:01
446	male	1	26/05/2015 08:40	26/05/2015 08:42
398	male	1	27/05/2015 06:45	27/05/2015 07:55
2	male	1	02/02/2015 06:45	02/02/2015 07:52
2	male	1	03/02/2015 06:44	03/02/2015 07:41
32	male	1	02/04/2015 10:02	02/04/2015 10:25
1293	male	1	24/07/2014 13:38	25/07/2014 08:34
20	female	1	05/04/2015 07:33	05/04/2015 07:50
220	female	1	02/09/2015 10:56	02/09/2015 11:10
289	male	1	19/05/2015 08:47	19/05/2015 09:25
372	male	1	31/03/2015 08:43	31/03/2015 08:55
542	male	1	31/03/2015 08:43	31/03/2015 08:55
487	male	1	28/05/2015 07:33	28/05/2015 07:41
209	male	1	18/03/2015 07:47	18/03/2015 08:25
525	male	1	18/03/2015 07:47	18/03/2015 08:00
160	male	1	15/05/2015 13:38	15/05/2015 13:41
12	female	1	16/04/2015 10:03	16/04/2015 10:24
482	male	1	15/10/2014 08:13	15/10/2014 08:26
182	male	1	16/03/2015 09:24	16/03/2015 09:31
1573	male	1	13/04/2015 08:43	13/04/2015 09:15
376	male	1	13/03/2015 06:54	13/03/2015 07:07
500	male	1	17/04/2015 06:55	17/04/2015 07:20
453	male	1	03/11/2015 13:39	03/11/2015 14:13
41	female	1	01/06/2015 09:39	01/06/2015 09:54
48	female	1	03/03/2015 09:19	03/03/2015 09:25
264	female	1	20/05/2015 06:47	20/05/2015 09:05
692	female	1	20/05/2015 06:47	20/05/2015 07:45
78	male	1	03/04/2015 07:31	03/04/2015 07:53
1	male	1	04/07/2015 09:10	04/07/2015 09:12
571	male	1	22/01/2015 08:29	22/01/2015 09:07
565	male	1	19/03/2015 06:43	19/03/2015 06:58
46	male	1	04/07/2015 10:49	04/07/2015 11:12
391	male	1	16/01/2015 08:38	16/01/2015 09:42
3	male	1	01/04/2015 05:07	01/05/2015 07:35
364	male	1	04/10/2015 06:35	04/10/2015 08:31
1283	male	1	04/10/2015 06:35	04/10/2015 06:58
205	male	1	02/06/2015 06:38	02/06/2015 07:33
744	male	1	26/01/2015 06:32	26/01/2015 07:18
1061	male	1	05/07/2015 07:53
183	male	1	12/04/2014 08:06	12/04/2014 08:08
373	male	1	21/11/2014 07:48	21/11/2014 07:53
765	male	1	21/11/2014 07:48	26/11/2014 08:29
13	male	1	21/11/2014 13:15	24/11/2014 10:27
199	male	1	21/11/2014 13:15	21/11/2014 13:55
214	male	1	21/11/2014 13:15	24/11/2014 10:35
236	male	1	16/10/2014 10:23	16/10/2014 10:31
207	female	1	11/03/2014 15:17	11/03/2014 15:39
1818	female	1	16/09/2014 08:47	16/09/2014 13:20
15	male	1	09/04/2014 07:46	09/04/2014 08:10
79	male	1	06/06/2014 07:23	06/06/2014 07:33
136	male	1	18/06/2014 08:48	18/06/2014 09:03
246	male	1	18/06/2014 08:48	18/06/2014 09:52
331	male	1	18/06/2014 08:48	24/06/2014 09:16
162	male	1	21/08/2014 09:42	21/08/2014 09:52
364	male	1	21/08/2014 09:42	21/08/2014 09:47
381	male	1	22/10/2014 07:49	22/10/2014 08:49
130	male	1	06/10/2014 12:55	06/10/2014 13:22
38	male	1	12/01/2014 09:29	12/01/2014 09:38
3442	male	1	30/12/2014 11:32	30/12/2014 17:02
2157	male	1	15/08/2014 17:47	19/08/2014 09:49
2929	male	1	26/08/2014 07:47	26/08/2014 08:07
82	male	1	12/02/2014 10:31	12/02/2014 10:49
492	male	1	15/10/2014 10:13	15/10/2014 10:24
389	male	1	07/09/2014 07:53	07/09/2014 08:45
203	male	1	13/06/2014 07:46	13/06/2014 08:18
121	male	1	03/03/2015 09:07	03/03/2015 11:16
392	male	1	09/12/2014 07:57	09/12/2014 08:27
939	male	1	29/10/2014 06:47	29/10/2014 07:18
1002	male	1	19/03/2015 07:59	19/03/2015 09:12
112	male	1	09/11/2014 08:35	09/11/2014 08:49
9	male	1	05/06/2015 09:36	05/06/2015 09:46
55	male	1	03/04/2015 10:10	03/04/2015 10:44
795	male	1	24/09/2014 07:46	24/09/2014 08:04
467	male	1	07/10/2014 06:49	07/10/2014 08:00
2	male	1	09/03/2014 08:11	09/03/2014 08:26
4	male	1	12/01/2014 07:34	12/01/2014 08:03
277	male	1	09/10/2014 07:41	09/10/2014 09:04
1139	female	1	26/08/2014 07:59	26/08/2014 09:10
1046	female	1	29/07/2014 06:33	29/07/2014 07:43
358	male	1	21/10/2014 08:40	21/10/2014 09:13
445	male	1	27/08/2014 06:38	27/08/2014 08:25
659	male	1	25/07/2014 07:41
2942	male	1	25/09/2014 08:07	25/09/2014 08:58
279	male	1	18/06/2014 07:16	18/06/2014 07:56
81	male	1	06/05/2014 09:34	06/05/2014 09:46
103	male	1	07/07/2014 09:08	07/07/2014 09:14
156	male	1	11/10/2014 09:30	11/10/2014 09:40
289	male	1	15/09/2014 09:24	15/09/2014 09:45
1108	male	1	22/07/2014 10:43	22/07/2014 11:16
153	male	1	12/10/2014 08:18	12/10/2014 09:51
360	male	1	12/10/2014 08:18	12/10/2014 08:23
185	male	1	15/09/2014 08:09	15/09/2014 09:39
55	male	1	06/09/2014 13:08	06/09/2014 13:28
3196	male	1	26/06/2014 15:18	26/06/2014 15:24
3302	male	1	26/06/2014 15:18	27/06/2014 10:37
300	male	1	17/07/2014 08:15	17/07/2014 09:02
169	male	1	14/01/2015 07:05	14/01/2015 07:40
116	female	1	01/07/2015 07:11	01/07/2015 07:39
232	female	1	11/10/2014 08:02	11/10/2014 08:21
7	female	1	08/07/2014 08:36	08/07/2014 08:43
108	female	1	11/03/2014 08:18	11/03/2014 08:37
127	female	1	08/07/2014 08:36	08/08/2014 08:07
193	female	1	17/03/2015 07:43	17/03/2015 08:01
41	male	1	05/07/2015 08:00	05/11/2015 08:27
890	male	1	05/07/2015 08:00	05/07/2015 08:13
429	male	1	14/10/2014 08:14	14/10/2014 08:25
629	male	1	08/06/2014 07:53	08/06/2014 08:47
1754	male	1	15/10/2014 07:40	15/10/2014 07:58
1907	male	1	17/12/2014 07:00	17/12/2014 07:08
2135	male	1	19/11/2014 07:04	19/11/2014 07:25
526	male	1	13/08/2014 08:26	13/08/2014 08:37
1182	male	1	26/09/2014 07:39	26/09/2014 07:57
505	male	1	30/10/2014 11:11	31/10/2014 07:29
767	male	1	23/09/2014 08:58	23/09/2014 09:21
91	male	1	11/04/2014 09:08	11/04/2014 09:14
1288	male	1	07/10/2014 07:35	07/10/2014 08:34
976	male	1	24/06/2014 10:04	24/06/2014 10:17
272	male	1	12/08/2014 10:16	12/08/2014 10:23
5	male	1	14/11/2014 12:19
152	male	1	11/05/2014 14:01	11/05/2014 15:00
158	male	1	11/05/2014 14:01	11/06/2014 07:39
159	male	1	11/05/2014 14:01	11/06/2014 07:39
344	male	1	11/10/2014 06:49	11/10/2014 07:58
360	male	1	20/11/2014 06:54	20/11/2014 08:22
226	male	1	08/08/2014 07:04	08/08/2014 07:50
495	male	1	27/11/2014 08:52	27/11/2014 09:04
831	male	1	27/11/2014 08:52	28/11/2014 07:26
9	male	1	05/04/2015 07:04	05/04/2015 08:46
335	male	1	24/06/2014 08:45	24/06/2014 09:34
336	male	1	24/06/2014 08:45	24/06/2014 08:55
420	male	1	25/06/2014 07:34	30/06/2014 15:25
673	male	1	25/06/2014 07:34	25/06/2014 09:11
55	male	1	07/02/2014 14:43	07/02/2014 14:59
261	male	1	30/01/2015 15:24	30/01/2015 15:56
49	male	1	04/06/2015 08:27	04/06/2015 08:56
73	male	1	04/06/2015 08:27	04/06/2015 08:52
93	male	1	04/06/2015 08:27	04/07/2015 10:33
383	female	1	22/08/2014 08:43	22/08/2014 09:39
79	female	1	11/10/2014 13:43	11/10/2014 13:52
159	female	1	18/11/2014 09:54	18/11/2014 09:55
174	female	1	17/09/2014 08:10	17/09/2014 08:20
207	female	1	17/09/2014 08:10	19/09/2014 10:19
379	male	1	22/07/2014 09:28	22/07/2014 09:36
286	male	1	11/07/2014 07:15	11/07/2014 07:35
1199	female	1	06/10/2014 14:34	06/10/2014 14:40
585	male	1	20/11/2014 07:49	20/11/2014 07:53
2244	male	1	20/10/2014 06:49	20/10/2014 08:03
33	male	1	26/06/2014 06:36	26/06/2014 08:00
628	male	1	21/08/2014 08:03	21/08/2014 08:44
653	male	1	24/06/2014 12:04	24/06/2014 13:27
668	male	1	22/07/2014 09:26	22/07/2014 09:42
160	male	1	07/09/2014 07:40	07/09/2014 08:09
38	male	1	10/02/2014 08:45	10/02/2014 09:05
41	male	1	10/02/2014 08:45	10/02/2014 14:32
207	male	1	24/11/2014 07:35	24/11/2014 07:38
355	male	1	10/08/2014 07:48	10/08/2014 07:55
653	male	1	14/08/2014 13:35	15/08/2014 08:08
345	male	1	24/09/2014 10:22	24/09/2014 10:49
210	male	1	15/10/2014 07:21	15/10/2014 08:56
103	male	1	29/08/2014 09:46	29/08/2014 10:26
874	male	1	29/08/2014 09:46	29/08/2014 10:07
186	male	1	07/09/2014 07:50	07/09/2014 08:18
246	male	1	07/11/2014 09:18	07/11/2014 11:00
1193	male	1	07/11/2014 09:18	31/07/2014 09:40
725	male	1	12/05/2014 13:34	12/05/2014 13:45
1333	male	1	30/09/2014 09:59	30/09/2014 10:06
15	male	1	30/09/2014 08:20	10/01/2014 10:29
443	male	1	30/09/2014 08:20	10/01/2014 08:37
311	male	1	22/10/2014 07:58	22/10/2014 08:37
336	male	1	24/11/2014 07:59	24/11/2014 08:16
112	male	1	12/05/2014 08:09	12/05/2014 09:05
354	male	1	21/10/2014 07:56	21/10/2014 09:04
394	male	1	12/09/2014 09:57	12/09/2014 10:17
2119	male	1	16/07/2014 10:44	16/07/2014 11:01
2465	male	1	21/08/2014 08:24	21/08/2014 08:38
432	male	1	14/08/2014 11:05	14/08/2014 11:12
796	male	1	27/08/2014 08:52	27/08/2014 08:56
953	female	1	30/09/2014 08:04	30/09/2014 08:14
213	male	1	15/12/2014 07:34	15/12/2014 08:47
56	male	1	08/05/2014 07:58	08/05/2014 08:02
203	male	1	14/10/2014 07:47	14/10/2014 08:15
172	male	1	13/08/2014 08:29	14/08/2014 15:02
192	male	1	13/08/2014 08:29	13/08/2014 08:53
433	male	1	24/09/2014 07:45	24/09/2014 08:25
28	male	1	10/06/2014 09:16	10/06/2014 09:34
70	male	1	10/06/2014 09:16	10/06/2014 10:12
414	female	1	14/10/2014 08:03	14/10/2014 08:40
995	male	1	30/06/2014 09:48	30/06/2014 09:53
233	male	1	10/07/2014 08:51	10/07/2014 09:03
281	male	1	15/12/2014 11:24	17/12/2014 15:16
313	male	1	15/12/2014 11:24	15/12/2014 11:30
864	male	1	31/12/2014 07:27	31/12/2014 10:13
3485	male	1	31/12/2014 07:27	31/12/2014 08:12
770	male	1	08/07/2014 08:25	08/07/2014 08:57
662	male	1	16/09/2014 07:35	16/09/2014 07:59
1252	male	1	24/07/2014 08:25	24/07/2014 10:26
214	male	1	08/08/2014 07:38	08/08/2014 07:44
216	male	1	10/08/2014 06:32	10/08/2014 07:42
220	male	1	30/12/2014 13:33	30/12/2014 13:41
2305	male	1	19/06/2014 09:06	19/06/2014 09:39
1007	male	1	28/07/2014 08:11	28/07/2014 08:41
651	male	1	18/06/2014 09:51	18/06/2014 10:09
805	male	1	28/07/2014 07:21	28/07/2014 08:41
218	male	1	07/07/2014 06:55	07/07/2014 07:30
278	male	1	16/10/2014 09:39	16/10/2014 09:48
766	male	1	16/10/2014 06:56	16/10/2014 07:44
157	male	1	06/10/2014 16:09	06/11/2014 07:51
418	male	1	24/07/2014 07:41	24/07/2014 09:02
431	male	1	25/11/2014 07:53	25/11/2014 07:59
73	male	1	08/05/2014 08:03	08/05/2014 08:46
356	male	1	17/12/2014 07:02	17/12/2014 08:06
39	male	1	09/04/2014 07:59	09/04/2014 09:20
41	male	1	09/04/2014 07:59	09/04/2014 08:39
54	male	1	07/02/2014 13:31	07/02/2014 14:11
804	male	1	26/11/2014 07:52	26/11/2014 08:08
3092	male	1	26/11/2014 07:52	26/11/2014 08:12
15	female	1	08/01/2014 07:58	08/01/2014 09:42
111	female	1	10/08/2014 06:42	10/08/2014 08:15
489	female	1	13/06/2014 07:24
229	male	1	17/06/2014 13:45	17/06/2014 14:40
709	male	1	17/06/2014 13:45	17/06/2014 13:56
463	male	1	30/06/2014 07:33	30/06/2014 08:11
189	male	1	07/09/2014 07:49	07/09/2014 08:40
651	male	1	07/09/2014 07:49	16/07/2014 13:49
724	male	1	25/03/2015 09:12	25/03/2015 09:20
242	male	1	09/09/2014 13:08	09/09/2014 14:16
77	male	1	09/04/2014 06:28	09/04/2014 08:36
547	male	1	12/12/2014 07:15	12/12/2014 10:59
1379	male	1	12/12/2014 07:15	12/12/2014 07:33
698	male	1	25/11/2014 07:19	25/11/2014 07:40
836	male	1	12/08/2014 08:31	12/08/2014 08:42
28	male	1	26/08/2014 08:46	26/08/2014 09:09
119	male	1	13/06/2014 07:57	13/06/2014 08:42
122	male	1	13/06/2014 07:57	13/06/2014 09:48
1534	male	1	13/06/2014 07:57	13/06/2014 08:23
104	male	1	04/09/2015 11:38	04/09/2015 13:37
44	male	1	03/03/2015 08:07	03/03/2015 08:26
401	male	1	23/03/2015 08:44	23/03/2015 08:48
73	male	1	10/06/2014 08:37	10/06/2014 08:44
183	male	1	27/05/2015 07:07	27/05/2015 07:23
236	male	1	30/03/2015 07:46	30/03/2015 08:15
361	male	1	30/03/2015 07:46	30/03/2015 08:55
2008	male	1	17/06/2014 13:53	17/06/2014 14:42
479	male	1	11/05/2014 08:38	11/05/2014 08:49
1364	male	1	03/10/2015 10:44	03/10/2015 10:55
1689	male	1	14/10/2014 10:12	14/10/2014 13:35
241	male	1	14/04/2015 09:27	14/04/2015 09:57
401	male	1	05/12/2015 10:24	05/12/2015 11:21
18	male	1	12/03/2014 07:59	12/03/2014 08:04
40	male	1	03/03/2015 07:58	03/03/2015 08:13
477	male	1	29/10/2014 08:20	29/10/2014 08:32
500	male	1	29/10/2014 08:20	29/10/2014 08:24
958	male	1	29/10/2014 08:20	29/10/2014 08:52
776	male	1	30/01/2015 06:52	30/01/2015 07:13
247	male	1	15/08/2014 08:48	15/08/2014 09:11
239	male	1	15/09/2014 10:19	17/09/2014 11:22
143	male	1	07/08/2014 06:33	07/08/2014 07:39
430	male	1	19/08/2014 07:20	26/08/2014 09:55
560	male	1	19/08/2014 07:20	19/08/2014 08:29
24	male	1	18/09/2014 09:45	18/09/2014 10:13
197	male	1	18/09/2014 09:45	18/09/2014 09:57
202	male	1	26/06/2014 13:35	26/06/2014 14:13
803	male	1	24/09/2014 14:23	24/09/2014 14:26
574	male	1	15/07/2014 09:19	15/07/2014 09:45
729	male	1	18/06/2014 07:57	18/06/2014 08:39
669	male	1	11/06/2014 12:13	11/06/2014 17:38
285	male	1	18/08/2014 15:16	18/08/2014 15:25
357	female	1	24/12/2014 09:01	24/12/2014 10:56
770	female	1	24/12/2014 09:01	24/12/2014 09:13
317	male	1	18/07/2014 08:45	18/07/2014 09:00
3589	male	1	29/10/2014 08:40	29/10/2014 08:45
823	male	1	25/09/2014 07:24	25/09/2014 09:12
488	male	1	29/07/2014 08:36	29/07/2014 08:42
209	male	1	06/09/2014 07:51	06/09/2014 08:36
287	male	1	06/09/2014 07:51	06/09/2014 08:49
1158	male	1	26/08/2014 09:19	26/08/2014 09:50
69	male	1	07/10/2014 07:55	07/10/2014 08:18
180	male	1	07/10/2014 07:55	07/10/2014 08:12
282	male	1	16/04/2015 07:19	16/04/2015 07:42
1354	male	1	06/11/2014 22:18	06/12/2014 02:31
485	male	1	14/07/2014 07:43	14/07/2014 08:11
620	male	1	20/08/2014 07:35	20/08/2014 08:01
45	male	1	26/05/2015 08:23	26/05/2015 08:30
256	male	1	09/09/2014 07:55	09/09/2014 09:42
353	male	1	06/10/2014 08:20	06/10/2014 09:19
734	male	1	18/07/2014 10:23	18/07/2014 10:34
77	male	1	18/08/2014 09:25	18/08/2014 09:34
39	male	1	10/03/2014 08:20	10/03/2014 08:54
275	male	1	11/10/2014 11:06	11/10/2014 11:40
420	male	1	23/09/2014 08:19	23/09/2014 09:41
527	male	1	12/12/2014 08:16	12/12/2014 08:57
272	male	1	18/09/2014 08:15	18/09/2014 08:55
89	male	1	07/02/2014 09:33	07/02/2014 09:44
77	male	1	12/11/2014 06:46	12/11/2014 07:07
411	male	1	12/11/2014 06:46	12/11/2014 14:36
192	male	1	07/04/2014 07:28	07/04/2014 09:03
796	male	1	10/07/2014 09:34	10/07/2014 13:45
284	male	1	16/07/2014 09:14	16/07/2014 09:33
26	male	1	18/03/2015 09:46	18/03/2015 09:54
50	male	1	01/06/2015 13:37	01/06/2015 13:50
17	male	1	08/01/2014 08:45	08/01/2014 09:50
277	male	1	15/09/2014 08:23	15/09/2014 08:43
3484	male	1	30/09/2014 08:17	30/09/2014 08:35
322	male	1	07/08/2014 11:00	07/08/2014 11:09
1127	female	1	26/11/2014 08:43	26/11/2014 08:51
36	male	1	09/04/2014 08:04	09/04/2014 09:05
1608	male	1	14/11/2014 09:30	14/11/2014 09:40
30	female	1	19/11/2014 15:19	20/11/2014 15:41
3593	male	1	29/10/2014 08:50	29/10/2014 08:54
45	male	1	10/02/2014 16:02	10/03/2014 10:32
53	male	1	10/02/2014 16:02	10/03/2014 14:56
71	male	1	25/02/2015 08:38	27/02/2015 08:11
1658	male	1	13/04/2015 14:56	13/04/2015 15:03
1889	male	1	25/02/2015 08:38	25/02/2015 08:48
366	male	1	23/06/2014 09:07	23/06/2014 09:14
913	male	1	10/08/2014 08:22	10/08/2014 08:34
2224	male	1	19/08/2014 13:35	19/08/2014 14:46
583	male	1	20/08/2014 07:59	20/08/2014 09:12
80	male	1	11/06/2014 07:42	11/06/2014 08:10
33	male	1	16/09/2014 06:50	16/09/2014 07:58
196	male	1	09/10/2014 13:52	15/09/2014 07:52
340	male	1	09/10/2014 13:52	09/10/2014 14:08
207	female	1	16/09/2014 07:45	16/09/2014 08:27
2	female	1	06/02/2014 06:41	06/02/2014 08:16
55	female	1	06/02/2014 06:41	06/02/2014 14:54
772	female	1	25/11/2014 09:29	25/11/2014 09:36
1772	female	1	16/12/2014 07:43	16/12/2014 08:19
88	female	1	11/04/2014 08:44	11/04/2014 10:06
373	male	1	22/10/2014 14:02	22/10/2014 14:13
222	male	1	13/06/2014 13:35	13/06/2014 14:20
351	male	1	21/07/2014 10:01	21/07/2014 10:09
40	male	1	08/04/2014 08:36	08/04/2014 09:16
128	male	1	08/04/2014 08:36	08/04/2014 15:24
258	male	1	17/11/2014 08:49	17/11/2014 09:05
356	male	1	08/04/2014 08:36	08/08/2014 15:05
1809	male	1	17/11/2014 08:49	17/11/2014 09:17
991	male	1	30/10/2014 07:15	30/10/2014 07:34
2192	male	1	18/06/2014 15:35	18/06/2014 15:44
406	male	1	24/07/2014 08:02	24/07/2014 08:11
458	male	1	25/09/2014 08:01	25/09/2014 09:05
254	female	1	09/09/2014 07:52	09/09/2014 09:31
1538	female	1	14/11/2014 07:18	14/11/2014 07:39
825	male	1	17/07/2014 06:41	17/07/2014 07:48
1399	male	1	06/12/2014 07:48	06/12/2014 08:24
167	male	1	11/11/2014 07:30	11/11/2014 07:49
473	male	1	28/08/2014 08:08	28/08/2014 10:01
1065	male	1	11/11/2014 07:30	11/11/2014 07:41
1150	female	1	29/12/2014 07:07	29/12/2014 13:37
3150	female	1	29/12/2014 07:07	29/12/2014 07:14
479	female	1	16/07/2014 07:00	16/07/2014 08:28
555	female	1	09/12/2014 08:42	09/12/2014 10:32
25	male	1	10/02/2014 08:03	10/02/2014 08:28
32	male	1	10/02/2014 08:03	10/02/2014 09:12
12	female	1	06/02/2014 07:16	06/02/2014 08:31
335	male	1	12/10/2014 08:04	12/10/2014 08:14
64	male	1	06/05/2014 07:06	06/05/2014 08:00
10	male	1	12/01/2014 06:52	12/01/2014 07:40
95	male	1	05/07/2015 06:48	05/07/2015 07:39
146	male	1	03/09/2015 07:09	03/09/2015 08:57
1028	male	1	03/09/2015 07:09	03/09/2015 07:18
932	female	1	21/10/2014 06:32	21/10/2014 07:58
422	male	1	12/10/2014 07:42	12/10/2014 07:56
414	male	1	13/04/2015 07:44	13/04/2015 09:01
998	male	1	23/09/2014 08:43	23/09/2014 08:58
2809	female	1	25/08/2014 08:13	25/08/2014 09:11
746	male	1	29/01/2015 06:43	29/01/2015 07:55
117	male	1	07/04/2014 06:50	07/04/2014 07:36
190	female	1	13/10/2014 08:31	13/10/2014 08:40
237	male	1	24/07/2014 08:34	08/06/2014 08:48
753	male	1	24/07/2014 08:34	24/07/2014 10:38
491	female	1	15/10/2014 10:12	15/10/2014 10:21
175	male	1	02/05/2015 18:07	02/06/2015 09:56
471	male	1	27/02/2015 07:32	27/02/2015 09:47
541	male	1	30/09/2014 07:16	30/09/2014 08:47
727	male	1	23/12/2014 09:03	23/12/2014 09:38
746	male	1	23/10/2014 07:36	23/10/2014 09:09
201	male	1	12/11/2014 08:05	12/11/2014 08:12
220	male	1	11/12/2014 09:17	11/12/2014 09:26
167	male	1	12/04/2014 07:27	12/04/2014 08:29
518	male	1	12/04/2014 08:00	12/04/2014 08:10
594	male	1	12/04/2014 08:00	12/04/2014 15:22
793	male	1	22/04/2015 07:24	22/04/2015 08:06
720	male	1	23/06/2014 06:31	23/06/2014 07:40
1119	male	1	11/11/2014 08:46	11/11/2014 08:54
50	male	1	11/03/2014 09:21	11/03/2014 09:29
802	male	1	17/03/2015 07:12	17/03/2015 07:16
28	male	1	08/04/2014 07:23	08/04/2014 07:58
158	male	1	06/11/2014 06:52	06/11/2014 08:10
188	male	1	09/10/2014 08:20	09/10/2014 09:01
720	male	1	18/06/2014 07:12	18/06/2014 08:09
199	male	1	14/10/2014 07:06	14/10/2014 10:38
226	male	1	14/10/2014 07:06	14/10/2014 09:46
139	male	1	12/08/2014 06:44	12/08/2014 08:20
186	male	1	26/02/2015 08:04	26/02/2015 08:20
174	male	1	22/01/2015 07:09	22/01/2015 07:43
366	male	1	22/01/2015 07:09	23/01/2015 08:30
281	male	1	17/11/2014 08:04	17/11/2014 08:12
463	male	1	29/10/2014 06:53	29/10/2014 07:26
827	male	1	27/01/2015 06:50	27/01/2015 07:52
152	male	1	07/08/2014 15:34	07/08/2014 15:43
194	male	1	03/04/2015 06:32	03/04/2015 07:33
240	male	1	30/09/2014 08:29	30/09/2014 08:32
200	male	1	06/09/2014 06:30	06/09/2014 07:39
598	male	1	21/07/2014 07:51	21/07/2014 08:13
228	male	1	11/03/2014 23:38	11/04/2014 02:27
38	male	1	09/04/2014 08:16	09/04/2014 09:18
96	male	1	09/04/2014 08:16	09/04/2014 10:43
826	male	1	27/10/2014 07:40	27/10/2014 07:45
332	male	1	22/07/2014 09:24	22/07/2014 09:44
474	male	1	28/08/2014 08:16	28/08/2014 10:03
576	male	1	19/08/2014 07:48	19/08/2014 09:00
635	male	1	16/07/2014 09:11	16/07/2014 09:16
49	male	1	08/04/2014 07:41	08/04/2014 07:57
559	male	1	13/11/2014 07:02	13/11/2014 07:15
468	female	1	24/12/2014 08:09	24/12/2014 08:14
35	male	1	07/03/2014 07:53	07/03/2014 09:29
102	male	1	07/03/2014 07:53	07/03/2014 09:25
661	female	1	22/01/2015 06:58	22/01/2015 07:58
4073	male	1	31/07/2014 14:38	31/07/2014 15:04
1239	male	1	09/11/2014 07:40	09/11/2014 08:48
9	male	1	03/02/2015 07:27	03/02/2015 07:57
203	male	1	15/09/2014 07:32	15/09/2014 08:19
642	male	1	08/06/2014 08:18	08/06/2014 08:58
853	male	1	12/08/2014 09:01	12/08/2014 09:05
194	male	1	09/12/2014 13:36	09/12/2014 13:46
188	female	1	13/10/2014 08:28	13/10/2014 08:35
25	male	1	08/12/2014 08:49	08/12/2014 09:14
58	male	1	05/05/2015 16:17	05/05/2015 16:30
128	male	1	07/04/2014 09:42	07/04/2014 10:18
141	male	1	07/08/2014 10:06	07/08/2014 10:24
251	male	1	08/06/2014 09:20	08/06/2014 09:59
1057	male	1	21/05/2015 08:17	21/05/2015 08:21
320	male	1	26/02/2015 10:34	26/02/2015 10:43
94	male	1	08/05/2014 06:59	08/05/2014 07:47
804	male	1	16/10/2014 13:31	16/10/2014 15:07
53	male	1	08/07/2014 07:34	08/07/2014 08:14
182	male	1	07/11/2014 07:55	07/11/2014 14:25
228	male	1	07/11/2014 07:55	07/11/2014 08:32
1394	male	1	07/11/2014 07:55	07/11/2014 08:00
2	male	1	09/03/2014 07:08	09/03/2014 08:13
61	male	1	01/07/2015 08:30	01/07/2015 15:14
127	male	1	01/07/2015 08:30	01/07/2015 08:38
316	male	1	06/11/2014 15:53	06/11/2014 16:09
572	male	1	18/07/2014 08:35	18/07/2014 09:17
421	male	1	22/04/2015 09:42	23/04/2015 07:37
696	male	1	22/04/2015 09:42	22/04/2015 10:00
241	male	1	01/12/2015 06:34	01/12/2015 07:36
733	male	1	23/09/2014 09:14	23/09/2014 10:41
47	male	1	12/04/2014 21:24	12/05/2014 08:25
216	male	1	12/04/2014 21:24	12/05/2014 10:28
263	male	1	12/04/2014 21:24	12/05/2014 09:14
991	male	1	22/08/2014 07:42	22/08/2014 08:20
678	male	1	14/04/2015 09:32	14/04/2015 11:05
171	male	1	16/07/2014 08:30	16/07/2014 10:13
30	male	1	22/01/2015 08:09	27/01/2015 12:39
339	male	1	22/01/2015 08:21	22/01/2015 09:05
387	male	1	25/02/2015 10:43	25/02/2015 10:59
575	female	1	05/12/2015 08:50	05/12/2015 09:47
307	male	1	12/09/2014 09:52	12/09/2014 09:56
215	male	1	12/10/2014 07:29	12/10/2014 07:38
326	male	1	23/09/2014 10:08	23/09/2014 10:52
2722	male	1	23/09/2014 10:08	23/09/2014 14:44
1336	male	1	27/03/2015 09:23	27/03/2015 09:27
20	male	1	02/03/2015 06:44	02/03/2015 07:32
21	male	1	12/01/2014 10:00	12/01/2014 10:19
253	male	1	15/04/2015 07:44	15/04/2015 08:13
198	male	1	22/10/2014 15:17	22/10/2014 15:49
327	male	1	22/10/2014 15:17	22/10/2014 15:31
343	male	1	22/10/2014 15:17	23/10/2014 09:48
376	male	1	22/10/2014 15:17	22/10/2014 15:42
167	male	1	09/08/2014 08:15	09/08/2014 09:03
179	female	1	05/12/2015 09:44	05/12/2015 09:50
367	female	1	19/03/2015 08:59	19/03/2015 09:01
426	male	1	24/03/2015 08:25	24/03/2015 08:42
174	male	1	03/03/2015 09:46	03/03/2015 11:22
413	male	1	16/01/2015 09:45	27/01/2015 08:21
3210	male	1	23/04/2015 10:49	23/04/2015 10:59
69	male	1	04/07/2015 08:40	04/07/2015 09:22
72	male	1	01/08/2015 10:05	01/08/2015 11:05
324	male	1	03/09/2015 10:20	03/09/2015 10:49
359	male	1	23/01/2015 08:10	23/01/2015 08:47
157	male	1	03/03/2015 09:18	03/03/2015 10:30
3145	male	1	22/05/2015 08:33	22/05/2015 08:40
273	female	1	19/01/2015 08:09	19/01/2015 08:45
2	female	1	02/02/2015 10:24	02/03/2015 15:57
48	female	1	22/04/2015 10:23	27/04/2015 16:15
60	female	1	28/05/2015 08:11	28/05/2015 08:19
492	female	1	28/05/2015 08:11	28/05/2015 08:14
342	male	1	22/01/2015 08:33	22/01/2015 09:10
207	female	1	13/05/2015 10:00	13/05/2015 10:27
391	female	1	13/05/2015 10:00	13/05/2015 10:04
1021	female	1	01/09/2015 09:11	04/03/2015 11:25
132	female	1	31/03/2015 10:05	04/02/2015 13:37
1170	female	1	31/03/2015 10:05	31/03/2015 10:10
189	female	1	26/01/2015 13:11	26/01/2015 13:15
181	female	1	13/04/2015 08:03	13/04/2015 08:08
337	female	1	03/09/2015 14:53	03/09/2015 14:59
391	male	1	03/10/2015 06:29	03/10/2015 14:56
1166	male	1	22/05/2015 08:09	22/05/2015 10:02
445	female	1	28/01/2015 08:39	28/01/2015 08:39
334	female	1	21/01/2015 09:51	21/01/2015 09:53
233	male	1	16/01/2015 07:30	16/01/2015 09:37
159	male	1	13/01/2015 10:35	13/01/2015 10:45
159	male	1	13/01/2015 10:35	13/01/2015 10:39
178	male	1	13/04/2015 07:23	13/04/2015 07:59
28	female	1	03/03/2015 09:48	03/03/2015 10:10
306	male	1	21/01/2015 08:21	21/01/2015 08:23
127	male	1	05/11/2015 07:11	05/11/2015 07:33
103	male	1	14/04/2015 15:09	14/04/2015 15:18
122	female	1	31/03/2015 09:58	31/03/2015 11:33
1792	female	1	20/02/2015 22:07	24/02/2015 14:02
4088	female	1	31/03/2015 09:58	31/03/2015 10:04
980	female	1	21/04/2015 08:47	21/04/2015 08:53
525	female	1	03/10/2015 09:07	03/10/2015 15:02
1324	female	1	03/10/2015 09:07	03/10/2015 09:31
1342	female	1	05/11/2015 08:02	05/11/2015 08:54
29	male	1	23/01/2015 09:31	26/01/2015 16:07
187	male	1	26/01/2015 08:48	26/01/2015 09:00
79	female	1	01/09/2015 08:14	01/09/2015 08:34
414	female	1	22/04/2015 10:59	22/04/2015 11:01
72	male	1	03/03/2015 15:35	03/03/2015 16:10
188	male	1	04/07/2015 07:56	04/07/2015 08:23
204	male	1	02/09/2015 09:59	02/09/2015 10:03
412	male	1	13/04/2015 08:54	13/04/2015 08:57
165	female	1	14/04/2015 08:19	14/04/2015 09:12
270	male	1	01/12/2015 09:01	01/12/2015 09:16
335	male	1	21/01/2015 10:06	21/01/2015 10:08
46	male	1	01/07/2015 14:44	01/07/2015 15:22
133	male	1	03/11/2015 08:07	03/11/2015 08:14
645	male	1	01/07/2015 14:44	01/07/2015 14:58
898	female	1	26/05/2015 08:02	26/05/2015 09:49
1153	female	1	31/03/2015 06:54	31/03/2015 08:31
854	male	1	31/03/2015 07:16	31/03/2015 07:36
433	male	1	30/01/2015 06:59	30/01/2015 07:03
479	male	1	30/01/2015 06:59	30/01/2015 07:32
1522	female	1	15/01/2015 07:55	15/01/2015 08:01
41	male	1	06/03/2014 09:06	06/03/2014 09:21
53	male	1	11/04/2014 08:48	11/04/2014 09:33
68	male	1	11/04/2014 08:48	11/04/2014 08:55
69	male	1	06/03/2014 09:06	06/03/2014 09:07
173	female	1	17/06/2014 13:56	17/06/2014 13:59
79	female	1	30/12/2014 07:00	30/12/2014 07:38
350	female	1	25/06/2014 07:38	25/06/2014 07:58
2237	female	1	19/06/2014 08:07	19/06/2014 08:18
426	female	1	30/09/2014 06:49	30/09/2014 07:54
145	female	1	22/12/2014 06:50	22/12/2014 07:17
273	female	1	31/10/2014 06:42	31/10/2014 07:05
283	female	1	19/09/2014 07:37	19/09/2014 09:42
269	male	1	09/10/2014 07:04	09/10/2014 08:47
784	female	1	30/06/2014 07:40	30/06/2014 08:17
1367	male	1	08/12/2014 23:44	13/08/2014 02:15
210	female	1	25/09/2014 06:55	25/09/2014 07:36
671	male	1	27/01/2015 06:53	27/01/2015 07:59
65	male	1	27/08/2014 07:46
330	male	1	27/08/2014 07:46	27/08/2014 08:10
224	female	1	23/06/2014 08:46	23/06/2014 09:23
128	female	1	10/01/2014 14:49	10/01/2014 14:55
1265	female	1	11/12/2014 07:55	11/12/2014 08:10
1384	male	1	03/10/2015 13:37	03/10/2015 13:45
183	female	1	03/05/2015 07:05	03/05/2015 08:15
45	male	1	03/04/2015 06:38	03/04/2015 08:30
21	male	1	02/02/2015 07:44	02/02/2015 07:57
308	male	1	13/04/2015 06:57	13/04/2015 07:06
8	male	1	04/06/2015 08:14	04/06/2015 09:03
134	male	1	05/04/2015 07:44	05/04/2015 08:14
385	male	1	04/10/2015 13:39	04/10/2015 14:13
356	female	1	01/06/2015 07:35	01/06/2015 07:55
91	female	1	24/03/2015 07:12	24/03/2015 08:59
3071	female	1	24/03/2015 07:12	24/03/2015 07:17
1272	female	1	26/05/2015 07:51	26/05/2015 08:57
342	male	1	22/01/2015 08:30	22/01/2015 08:44
679	male	1	22/01/2015 07:33	22/01/2015 09:05
2321	male	1	22/01/2015 07:33	22/01/2015 07:39
507	male	1	18/06/2014 13:50	18/06/2014 14:02
751	female	1	17/09/2014 06:32	17/09/2014 10:04
1887	female	1	17/09/2014 06:32	17/09/2014 07:56
3808	female	1	30/03/2015 07:47	30/03/2015 08:12
413	male	1	14/10/2014 07:01	14/10/2014 07:51
519	female	1	05/05/2015 10:01	05/05/2015 10:30
681	male	1	05/06/2015 08:20	05/06/2015 08:32
182	female	1	01/08/2015 09:47	01/08/2015 10:18
2648	female	1	23/09/2014 08:02	23/09/2014 09:35
389	male	1	26/01/2015 08:02	26/01/2015 08:03
1168	female	1	02/12/2015 09:32	02/12/2015 09:38
435	female	1	16/03/2015 08:34	16/03/2015 09:10
778	female	1	29/01/2015 13:53	30/01/2015 07:23
78	male	1	03/03/2015 07:54	03/03/2015 08:03
311	female	1	25/03/2015 13:14	25/03/2015 13:27
3224	male	1	24/03/2015 07:09	24/03/2015 16:04
589	female	1	20/03/2015 07:18	20/03/2015 07:22
1500	female	1	07/11/2014 13:37	07/11/2014 13:50
335	female	1	06/03/2014 13:50	06/03/2014 14:10
728	female	1	28/01/2015 08:41	28/01/2015 09:16
219	male	1	05/08/2015 06:52	05/08/2015 07:27
287	male	1	25/02/2015 13:26	25/02/2015 13:41
137	female	1	05/05/2015 09:32	05/05/2015 09:45
141	male	1	13/04/2015 08:11	13/04/2015 08:35
845	female	1	18/05/2015 07:57	18/05/2015 08:03
84	male	1	05/05/2015 08:50	05/05/2015 09:10
75	male	1	04/10/2015 09:00	04/10/2015 09:05
85	male	1	04/02/2015 08:11	04/02/2015 09:00
94	male	1	04/02/2015 08:11	04/02/2015 08:14
926	male	1	24/03/2015 13:32	24/03/2015 14:39
500	male	1	27/03/2015 09:48	27/03/2015 09:52
106	male	1	05/08/2015 06:55	05/08/2015 07:35
124	male	1	05/08/2015 06:55	05/08/2015 06:59
32	male	1	24/02/2015 13:40	24/02/2015 13:55
93	female	1	03/11/2015 08:48	03/11/2015 09:06
227	male	1	15/01/2015 08:07	15/01/2015 09:49
2580	female	1	19/05/2015 07:52	19/05/2015 08:22
167	male	1	14/04/2015 08:56	14/04/2015 09:17
205	male	1	14/04/2015 08:56	14/04/2015 10:09
330	male	1	21/05/2015 08:02	21/05/2015 10:19
744	male	1	21/05/2015 08:02	21/05/2015 08:56
1065	male	1	21/05/2015 08:02	21/05/2015 09:05
56	female	1	02/02/2015 13:31	02/02/2015 14:42
914	female	1	24/03/2015 10:09	24/03/2015 11:10
488	male	1	17/03/2015 09:15	17/03/2015 09:22
780	male	1	17/03/2015 09:15	17/03/2015 09:26
220	female	1	01/09/2015 10:16	01/09/2015 10:29
413	female	1	24/02/2015 09:05	24/02/2015 09:12
19	male	1	04/02/2015 13:21	04/02/2015 13:52
165	male	1	24/03/2015 11:02	24/03/2015 11:32
919	male	1	24/03/2015 11:02	24/03/2015 13:55
301	female	1	05/12/2015 06:53	05/12/2015 07:14
434	female	1	03/11/2015 09:05	03/11/2015 10:47
44	male	1	05/05/2015 07:47	05/05/2015 08:36
454	male	1	25/03/2015 06:59	25/03/2015 07:52
480	male	1	15/05/2015 11:24	15/05/2015 14:14
304	female	1	21/01/2015 13:47	21/01/2015 14:14
3097	male	1	22/05/2015 06:47	22/05/2015 07:31
71	male	1	02/09/2015 06:36	02/09/2015 08:31
489	male	1	28/05/2015 07:48	28/05/2015 07:53
231	female	1	19/08/2014 13:47	19/08/2014 15:41
80	male	1	01/09/2015 08:29	01/09/2015 08:34
342	female	1	03/09/2015 15:32	03/09/2015 16:36
2109	male	1	20/01/2015 13:52	20/01/2015 13:56
2	female	1	05/04/2015 09:23	05/05/2015 13:57
10	female	1	01/12/2015 11:13	14/01/2015 07:37
323	male	1	21/04/2015 07:43	21/04/2015 14:12
2736	male	1	21/04/2015 07:43	21/04/2015 08:14
368	female	1	19/03/2015 09:24	19/03/2015 09:37
601	female	1	05/12/2015 11:24	05/12/2015 11:37
270	female	1	28/05/2015 09:57	28/05/2015 09:59
429	female	1	27/01/2015 10:08	27/01/2015 14:05
33	male	1	28/01/2015 10:21	29/01/2015 17:41
953	female	1	25/03/2015 07:08	25/03/2015 08:44
184	male	1	14/01/2015 09:16	14/01/2015 09:34
99	male	1	01/12/2015 08:13	01/12/2015 08:43
245	female	1	15/05/2015 07:35	15/05/2015 08:09
448	male	1	28/01/2015 09:31	28/01/2015 09:32
132	male	1	13/01/2015 08:15	13/01/2015 08:32
56	male	1	22/05/2015 15:03	22/05/2015 15:41
352	male	1	24/02/2015 10:37	24/02/2015 13:35
198	male	1	13/05/2015 06:54	13/05/2015 08:08
113	female	1	14/02/2015 08:17	30/03/2015 10:00
1372	female	1	14/02/2015 08:17	14/02/2015 08:27
406	male	1	22/04/2015 08:56	22/04/2015 09:04
121	female	1	04/10/2015 08:30	04/10/2015 09:07
1695	male	1	16/01/2015 09:42	16/01/2015 09:45
850	male	1	25/05/2015 08:25	25/05/2015 09:25
175	female	1	05/05/2015 09:29	05/05/2015 13:37
13	male	1	05/06/2015 15:37	05/11/2015 14:58
173	female	1	14/01/2015 09:08	14/01/2015 09:09
2229	female	1	17/03/2015 08:52	17/03/2015 09:05
26	female	1	03/03/2015 09:04	03/03/2015 09:24
171	male	1	14/01/2015 08:55	14/01/2015 09:05
2	male	1	05/04/2015 06:47	05/04/2015 07:33
59	male	1	04/06/2015 06:46	04/06/2015 07:42
133	male	1	03/09/2015 06:57	03/09/2015 07:46
229	male	1	19/01/2015 06:39	19/01/2015 07:34
156	male	1	20/01/2015 07:30	20/01/2015 08:28
253	male	1	20/01/2015 07:30	20/01/2015 07:56
276	male	1	20/01/2015 07:30	20/01/2015 07:57
790	male	1	26/05/2015 08:04	26/05/2015 08:32
3390	male	1	30/01/2015 20:41	30/01/2015 23:29
227	female	1	16/01/2015 08:53	16/01/2015 09:15
2967	male	1	21/05/2015 07:56	21/05/2015 08:11
33	female	1	15/05/2015 13:47	19/05/2015 08:09
205	female	1	15/01/2015 15:01	15/01/2015 15:17
1093	male	1	03/09/2015 08:42	03/09/2015 08:49
35	female	1	22/04/2015 09:04	22/04/2015 09:20
128	male	1	13/01/2015 11:24	13/01/2015 14:28
421	male	1	04/03/2015 09:16	04/03/2015 09:27
350	male	1	22/01/2015 07:59	22/01/2015 09:54
583	female	1	22/01/2015 15:58	22/01/2015 15:59
59	male	1	23/03/2015 07:54	31/03/2015 08:53
284	male	1	23/03/2015 07:54	24/03/2015 09:54
395	male	1	23/03/2015 07:54	23/03/2015 08:28
3794	male	1	30/04/2015 15:42	30/04/2015 18:36
38	female	1	01/08/2015 08:14	01/08/2015 08:18
285	male	1	01/12/2015 13:34	01/12/2015 14:21
8	female	1	05/06/2015 08:15	05/07/2015 13:34
244	male	1	05/08/2015 07:16	05/08/2015 08:08
3525	female	1	30/09/2014 09:36	30/09/2014 10:11
445	female	1	22/07/2014 08:41	22/07/2014 09:04
19	female	1	09/03/2014 10:01	09/03/2014 10:20
526	male	1	17/09/2014 07:45	17/09/2014 08:29
720	male	1	23/07/2014 09:05	23/07/2014 10:05
711	female	1	24/11/2014 08:13	24/11/2014 08:37
2705	male	1	23/12/2014 13:30	23/12/2014 16:02
333	male	1	12/09/2014 13:36	12/09/2014 13:56
597	male	1	18/11/2014 15:20	19/11/2014 07:23
49	female	1	08/06/2014 09:00	08/06/2014 09:04
558	male	1	13/08/2014 10:00	13/08/2014 11:15
15	female	1	28/08/2014 16:07	28/08/2014 16:31
33	female	1	28/08/2014 16:07	24/09/2014 10:03
37	female	1	14/11/2014 15:12	14/11/2014 15:14
148	male	1	11/10/2014 08:06	11/10/2014 08:10
2486	male	1	22/12/2014 10:06	22/12/2014 10:09
920	male	1	28/10/2014 09:14	28/10/2014 09:36
258	female	1	29/12/2014 14:30	29/12/2014 14:42
263	female	1	15/10/2014 14:59	15/10/2014 15:12
279	female	1	20/06/2014 08:22	20/06/2014 08:39
183	female	1	24/07/2014 09:21	24/07/2014 09:25
10	female	1	10/08/2014 08:49	14/10/2014 15:50
164	female	1	06/04/2014 08:51	06/04/2014 08:55
660	female	1	18/06/2014 13:53	18/06/2014 14:03
79	female	1	07/11/2014 08:03	07/11/2014 08:11
1406	female	1	07/11/2014 08:03	07/11/2014 08:10
273	female	1	14/07/2014 09:57	14/07/2014 10:05
99	female	1	12/04/2014 08:31	12/04/2014 08:46
341	male	1	08/12/2014 09:18	08/12/2014 09:23
204	female	1	06/05/2014 09:03	06/05/2014 09:08
218	female	1	06/05/2014 09:03	06/05/2014 10:54
280	female	1	14/07/2014 14:06	14/07/2014 14:24
45	female	1	03/06/2015 08:30	03/06/2015 08:33
244	female	1	15/05/2015 07:56	15/05/2015 08:04
382	female	1	04/03/2015 06:55	04/03/2015 08:18
894	female	1	28/11/2014 13:14	28/11/2014 13:58
238	female	1	16/06/2014 08:11	16/06/2014 08:50
602	female	1	10/06/2014 11:22	10/06/2014 11:30
780	female	1	29/12/2014 07:42	29/12/2014 07:46
501	female	1	23/07/2014 16:14	23/07/2014 16:27
1774	female	1	23/07/2014 16:14	15/08/2014 09:28
92	female	1	11/05/2014 09:42	11/05/2014 10:02
729	female	1	22/08/2014 11:34	22/08/2014 13:37
619	female	1	21/07/2014 08:59	21/07/2014 09:34
1079	male	1	11/11/2014 07:58	11/11/2014 08:03
119	female	1	07/11/2014 08:44	07/11/2014 08:49
949	male	1	29/10/2014 07:58	29/10/2014 08:06
212	female	1	16/06/2014 10:28	16/06/2014 11:12
190	female	1	29/07/2014 07:55	29/07/2014 09:11
458	male	1	30/07/2014 07:21	30/07/2014 07:59
315	female	1	08/11/2014 14:27	08/11/2014 14:30
1	female	1	07/01/2014 06:35	07/01/2014 07:45
1130	male	1	12/09/2014 15:32	12/10/2014 08:12
10	male	1	09/03/2014 09:11	09/03/2014 10:03
[truncated: 135,882 more rows]
